# Supplementary material for: Tumor-associated hematopoietic stem and progenitor cells positively linked to glioblastoma progression
Source: Nat Commun. 2021 Jun 23;12:3895. doi: 10.1038/s41467-021-23995-z (PMC8222381; doi:10.1038/s41467-021-23995-z)
Supplement: Supplementary file 4 — Supplementary Data 1–10 [file 41467_2021_23995_MOESM4_ESM.xlsx]

## Sheet: Supplementary Data 1
Supplementary Data 1: Top 80 gene signatures used as reference by Syllogist listed in order of decreasing specificity index S
Order	Oocyte	Spermatocyte	ESC_1	ESC_2	iPSC	Mesodermal Stem Cell	Neuroepithelial	Neural Precursor_1	Neural Precursor_2	Astrocyte_1	Astrocyte_2	MSC_1	MSC_2	Fibroblast_1	Fibroblast_2	Smooth muscle cell	Chondrocyte	Osteoblast	Adipocyte	Endothelial_1	Endothelial_2	Epithelial_1	Epithelial_2	Hepatocyte	HSC	CMP	GMP	MEP	Erythroid Colony-Forming Unit	Proerythroblast	Myelocyte	Promyelocyte	Platelet	Monocyte	Monocyte CD14	Monocyte CD16	Macrophage (Monocyte derived)_1	Macrophage (Monocyte derived)_2	Macrophage (Monocyte derived)_3	Macrophage (Alveolar)	Dendritic Cell (Classical)_1	Dendritic Cell (Classical)_2	Dendritic Cell (Plasmacytoid)_1	Dendritic Cell (Plasmacytoid)_2	Neutrophil_1	Neutrophil_2	CD4 T Cell (Naive)	CD4 T Cell (Central Memory)_1	CD4 T Cell (Central Memory)_2
1	PLAC1L	SEMG1	LEFTY1	LEFTY1	APELA	HAND1	DLK1	PEG3	DLK1	SPARCL1	PMP2	GREM1	GREM1	MMP3	COMP	OGN	IL26	ITGBL1	ADIPOQ	CDH5	CDH5	IVL	SERPINB3	GC	DNTT	PRG2	PRTN3	KLF1	HBBP1	HBBP1	MMP8	DEFA4	PF4V1	CXCL3	FCN1	FCGR3B	CCL18	CHIT1	ADAMDEC1	CXCL5	CCL13	CD1B	CLEC4C	CLEC4C	CXCR2	CXCR2	LOC100507397	MAL	TRAT1
2	DPPA3	C4orf35	ESRG	LOC100131138	ESRG	NTS	DCX	DLK1	PRTG	LHFPL3	DCX	POSTN	PENK	TNFRSF11B	MFAP5	RARRES1	CXCL6	VCAM1	TIMP4	HHIP	HHIP	KRT6A	KRT15	UGT2B4	MPO	CPA3	ELANE	CA1	HBG1	HBG1	CRISP3	CEACAM8	HIST1H3H	OLR1	CD163	LOC200772	HS3ST2	MMP7	MMP7	C1QB	CD1B	ALOX15	GZMB	GZMB	FCGR3B	FCGR3A	CHRM3-AS2	IL7R	CD27
3	DPPA5	GALNTL5	LINC00458	NANOG	USP44	HAPLN1	FABP7	PAX6	PAX6	GFAP	LOC645323	OXTR	F2RL2	KRT34	SFRP4	TDO2	VCAM1	COMP	PCK1	MMP1	MMRN1	SPRR1B	KRT13	CPB2	CPA3	ELANE	AZU1	HBD	SPTA1	AHSP	LTF	PRTN3	TUBB1	CLEC5A	S100A12	FCGR3A	TM7SF4	MMP12	CHIT1	CCL14-CCL15	CCL18	CD1E	LILRA4	LILRA4	MGAM	FCGR3B	NOG	CD27	ITK
4	NLRP4	SEMG2	NTS	APELA	TDGF1	PRTG	STMN2	PRTG	ZIC2	FAM70A	INSM1	HOXC6	COL12A1	OXTR	IL13RA2	CCRL1	CHI3L1	COL15A1	THRSP	VWF	EMCN	CRCT1	CLCA4	FGG	PRG2	SPINK2	IGLL1	XK	HBD	SPTA1	CEACAM8	AZU1	TRBV27	LOC100302650	HLA-DRB4	CDKN1C	CCL22	TM7SF4	CHI3L1	CCL18	ALOX15	FCER2	LOC285972	LOC285972	CMTM2	MGAM	C2orf89	ITK	CD3E
5	TUBB4Q	CRISP2	TDGF1	LINC00458	NANOG	APLNR	FGFBP3	SFRP2	SFRP2	GPM6A	GPM6A	F2RL2	POSTN	MAB21L1	MXRA5	SLC14A1	OGN	MFAP5	PLIN1	BMX	ELTD1	KRT17	SPRR1B	ALB	SPINK2	PRTN3	MPO	AHSP	KLF1	CA1	OLFM4	BPI	LOC100507525	SERPINB2	CD14	CX3CR1	CHI3L1	LPL	MMP9	C1QA	C1QC	MRC1	C20orf103	C20orf103	FPR2	TREM1	BCL11B	CD2	CD247
6	C3orf56	CAPZA3	POU5F1P3	POU5F1P3	TRIM71	BMP4	COL2A1	PEG3-AS	FRZB	SCG2	GRIA2	CNN1	RGS4	OSR2	HOXC6	LRRC17	SCRG1	FLG	ADH1B	GPR116	RGS5	UPK1B	ALDH3A1	FGB	IGLL1	MPO	C1QTNF4	SLC10A4	AHSP	HBD	PGLYRP1	ELANE	PF4	HPSE	CFP	APOBEC3A	MRC1	CHI3L1	MMP12	CCL20	CCL26	FOXQ1	P2RY14	IGJ	P2RY13	CMTM2	TRAT1	KLRB1	MAL
7	TUBBP5	IGSF11-AS1	SLC7A3	ESRG	MICALCL	BAMBI	LHX2	FREM2	LHX2	PMP2	FABP7	CTHRC1	HOXC6	CCRL1	MMP3	OLFML1	KIAA1199	DCN	RBP4	TM4SF18	VWF	SLC6A14	SCGB1A1	AHSG	RNASE2	AZU1	CPA3	KCNH2	CA1	KLF1	TCN1	DEFA1	HIST1H2AG	IL1B	P2RY13	MS4A7	GPNMB	GPR34	TM7SF4	C1QC	CCL22	FPR3	IGJ	P2RY14	STEAP4	IL1R2	MAL	ZAP70	IL7R
8	BCAR4	RNASE11	LEFTY2	CXCL5	L1TD1	HAS2	SIX3	LHX2	SOX11	SOX2OT	LOC643763	LOX	DNM3OS	PSG5	KIAA1199	ASPN	DCN	FNDC1	HP	ELTD1	ECSCR	ALDH1A3	KRT6A	SERPINC1	AREG	IGLL1	DNTT	MYB	RHAG	EPB42	RETN	MS4A3	PPBP	CCL20	CD1D	LILRA1	IL17RB	MMP9	SPP1	CES1	IL1R2	CLEC10A	DNASE1L3	LOC643529	FFAR2	LOC254896	CD247	CD3E	BCL11B
9	PCP4L1	LOC284861	DNMT3B	TDGF1	POU5F1P3	ISL1	FRZB	SHISA2	SHISA2	LOC645323	DLX1	ACTG2	LOXL1	COL15A1	GREM2	GALNTL2	PENK	FGF7	TF	ECSCR	BMX	SPRR3	SPRR3	APOA2	SPARCL1	C1QTNF4	CTSG	CYTL1	XK	RHAG	BPI	CTSG	FAM81B	FCN1	CX3CR1	C5AR1	CHIT1	SPP1	LPL	CXCL3	CCL17	IL1R2	RGS1	KCNK17	FCGR3A	FPR2	CD27	IL32	IL32
10	BTG4	NCRNA00238	APELA	ACTA1	LEFTY1	KDR	EMX2	LIN28B	TOX3	CPLX1	UBE2QL1	COL1A1	PRRX1	MKX	LOC100506621	GUCY1B3	COL15A1	TNFRSF11B	HP	TIE1	MGP	KRT13	SLC6A14	ORM1	CTSG	CTSG	SPINK2	IGLL1	EPB42	XK	ORM1	OLFM4	ALOX12	LGALS2	FPR1	FCN1	HSD11B1	PLA2G7	C1QA	PLA2G7	FPR3	CD1C	HIST2H2BE	NAPSB	CYP4F3	CCR3	CD3E	CHRM3-AS2	CD2
11	NLRP11	ANKRD7	LOC101927668	L1TD1	DNMT3B	RGS5	SHISA2	H19	LIN28B	CHL1	SYNPR	COL12A1	FBN1	KIAA1199	STMN2	PRSS12	ADAMTS5	THBS2	AOC3	EMCN	TM4SF18	LOC730755	SPRR1A	DIO1	CLC	MS4A3	MS4A3	ITGA2B	FAM132B	ALAS2	ORM1	MPO	ELOVL7	CCL3	CLEC7A	LILRB2	ACP5	ADAMDEC1	CCL22	OLR1	FOXQ1	PLA2G7	TCL1A	KIAA1984	CSF3R	GPR109B	CCR7	BCL11B	TRAC
12	ZP2	IQCF4	LOC100131138	POU5F1	LOC100292909	CFC1	PAX6	GABRP	LOC100132147	NXPH1	GFAP	FBN1	MAB21L2	MMP1	FNDC1	ISLR	LOC100506621	KRTAP1-5	CHI3L2	ANGPT2	MTUS1	CXCL5	AKR1B10	APOC3	MYB	CLC	ECRP	HBB	LXN	FAM132B	CAMP	RNASE3	BEND2	SLC16A10	RBP7	MS4A14	SUCNR1	CCL22	PLA2G7	TNFAIP6	FCGR2B	CCL17	RASD1	CCDC50	VNN2	CLC	TXK	TRAC	KLRB1
13	GDF9	C12orf50	L1TD1	POU5F1P4	LRRN1	SHISA6	SOX11	PCDHB5	COL2A1	GAP43	DLX6-AS	RGS4	COL1A1	SULF1	THBS2	C10orf116	COL12A1	ADAMTS5	CIDEC	RGS4	MMRN2	S100A2	FGFBP1	SERPINA3	FLT3	CRHBP	RNASE3	SPTA1	HBB	LXN	DEFA1	CEACAM6	RGS18	PPBP	SLC46A2	CFP	LOC283050	SUCNR1	GPNMB	C6orf105	RNASE1	TREM2	COL24A1	IL18R1	PROK2	PROK2	ITK	TRAT1	ZAP70
14	OOEP	PLCZ1	FLJ36116	CLDN6	OTX2	TMEM88	LOC645323	ZIC2	OTX2	BBOX1	NCAN	CNTN3	COL8A1	C8orf4	GREM1	DCN	CLEC3B	TM4SF20	C10orf116	KDR	SDPR	SCEL	S100A2	ORM1	C19orf77	RNASE3	RNASE2	CNRIP1	GFI1B	HEMGN	DEFA4	RNASE2	CLEC1B	S100A12	MS4A6A	SH2D1B	FBP1	TREM2	C11orf45	MSR1	MRC1	SLAMF8	NAPSB	TCL1A	EMR3	VNN3	LRRN3	GZMA	FAIM3
15	ZP4	TCP11	NANOG	USP44	LIN28B	BMP2	FOXG1	OTX2	EMX2	ELMOD1	DNER	MMP1	INHBA	KRTAP1-5	ITGBL1	MGC24103	LUM	COL21A1	KLB	ESM1	ESM1	S100A7	SERPINB3	ADH1A	LOC401097	ECRP	AREG	NMU	KIT	HBB	LCN2	CST7	C21orf7	EREG	OLIG1	AGT	CAMP	GPNMB	C1QC	MARCO	F13A1	F13A1	LOC643529	DNASE1L3	APOBEC3A	EMR3	CD7	LCK	LCK
16	BCL2L10	BOD1P	GAL	LIN28A	ZIC2	ACTC1	GPM6A	HAPLN1	H19	RPE65	SOX2OT	COL6A3	AGTR1	WNT5A	POSTN	FGF7	GREM1	LOC100506621	GHR	CFH	CLEC14A	IFI27	SERPINB4	ALDH8A1	MS4A3	C19orf77	C19orf77	ICAM4	KCNH2	CD36	CYP4F3	ECRP	SLC35D3	TREM1	MPEG1	CSF1R	MS4A4A	ACP5	LOC283050	SERPINB2	CCL23	ACP5	IGKJ5	PTGDS	CREB5	CYP4F3	FAIM3	TRBC1	CCR7
17	ACTL8	PGK2	LOC100996301	SLC7A3	SLC7A3	FOXF1	OTX2	EFNA5	EFNA5	PCDH8	SFRP4	CCDC80	STC2	LUM	MAB21L1	COL14A1	MMP3	CCDC80	LPL	IFI27	EFEMP1	ITGB6	LGALS7	C9	ELANE	RNASE2	PRG2	RHAG	UCA1	KCNH2	CRISP2	PRG2	XK	CD14	GPR109B	LST1	ADAMDEC1	FBP1	FBP1	SLAMF8	CLEC10A	CCL13	TNFRSF17	IL3RA	PTGS2	FFAR2	IL7R	C2orf89	TRBC1
18	SVOPL	C6orf201	UTF1	GAL	LIN28A	BMPER	FAM70A	FLRT3	IGDCC4	LOC643763	CHL1	FOXF1	COL6A3	DKK1	IL6	OSR2	C1R	VGLL3	FABP4	TFPI2	MMP1	SERPINB5	ST6GALNAC1	AKR1D1	HBD	MYB	FLT3	NFE2	PKLR	LOC388588	RGL4	TCN1	C2orf88	DENND4B	MNDA	CD300LF	CES1	MRC1	NR1H3	PAQR5	FBP1	IGSF6	PHEX	NLRP7	PI3	STEAP4	LCK	TRBC1	CHRM3-AS2
19	PDE8B	ACSBG2	LIN28A	DNMT3B	TOX3	SALL1	INSM1	TRIM71	SFRP1	GRIA2	PCDHB16	AGTR1	CXCL12	TWIST2	TNFRSF11B	COLEC12	IGFBP3	ADAMTS1	GPAM	CLEC14A	EDN1	C1orf116	KRT5	APOH	ECRP	PROM1	KCNE1L	GFI1B	LOC388588	GFI1B	MS4A3	DEFT1P	SH3BGRL2	LOC100506211	CCL3	HCK	TREM2	A2M	CYP27B1	IFI27	IL4I1	CD74	TXNDC3	CLIC3	IL1R2	FPR1	THEMIS	THEMIS	TRAC
20	TPRXL	XKR7	POU5F1	ZFP42	POU5F1	LIN28B	TOX3	SOX11	LIX1	FABP7	SCG2	MYL9	COL3A1	LOX	DCN	ITGBL1	ISLR	COL3A1	HSD11B1	COL8A1	TIE1	KRT5	UPK1B	F9	DENND4B	CYTL1	SERPINB10	KIT	WNK3	TMEM56	HP	RGL4	F13A1	TKTL1	AGT	OLIG1	SPP1	LOC100131993	VSIG4	MRC1	SPP1	CALCRL	BLNK	PLD4	TREM1	CSF3R	TRAC	SPOCK2	C2orf89
21	UNC13C	CCDC54	FAM46B	MICALCL	PTPRZ1	COLEC12	PCDH19	CTNNA2	TRIM71	CFI	LHFPL3	FOXD1	NID2	GREM1	LOX	LUM	IL13RA2	LOC100132891	SLC19A3	C10orf10	CALCRL	SPRR1A	CEL	SERPIND1	VCAM1	SVOPL	MYB	MPO	CD36	ATP7B	MGAM	LTF	P2RY12	TNF	TLR8	CLEC7A	SLAMF8	SLC28A3	CTSK	TREM1	FCER2	MMP12	CLIC3	PHEX	KRT23	KRT23	ZAP70	CD3D	TRBC1
22	CXorf67	ODF1	POU5F1P4	SFRP2	LOC100131138	LINC00458	TMSB15A	SILV	C10orf140	SLC47A2	PTPRZ1	COL1A2	ACTG2	TRHDE	OXTR	LOC100506621	C1S	LUM	VCAM1	PALMD	C15orf54	RAB25	KRT4	LGALS4	PF4	HPGDS	CST7	ST6GALNAC1	HBQ1	RFESD	OLR1	CLEC5A	SDPR	CXCL1	CACNA2D3	MAFB	CD1B	ATP6V0D2	SLAMF8	C15orf48	MS4A4A	CXCR2	MPEG1	BLNK	FCGR2A	GPR97	TRBC1	CD247	LOC100507397
23	C6orf221	LOC642864	MIR302B	DPPA4	HLA-DPB2	DOK4	TCEAL7	TOX3	PTPRZ1	GPM6B	IGFBPL1	LOC730755	CNN1	SERPINB7	ASPN	HSPB6	ADH1B	COL11A1	CHRDL1	MMRN1	PALMD	SERPINB2	CXCL17	CFHR2	P2RY14	IPO11	SLC22A16	NCOA7	RFESD	PKLR	HP	AHSP	TNFSF4	MS4A7	MS4A7	HSPA6	HTRA4	GM2A	C1QB	MT1M	CD1C	SUCNR1	C13orf18	FCER1A	KCNJ2	VNN2	GIMAP1	FAIM3	THEMIS
24	ARMC2	SPZ1	ACTA1	LEFTY2	ZIC3	ADAMTS3	SFRP2	TYRP1	FZD5	PCDHB10	GPR88	PRRX1	COL1A2	ALDH1A1	COL15A1	SFRP1	FGF7	INHBA	LBP	MMRN2	ANGPT2	MMP10	S100A14	ACSM2A	SLC22A16	LOC401097	KIT	SLC27A2	ATP7B	WNK3	PADI4	HBM	DDX11L2	CCL4	CLEC4E	LILRA5	F13A1	NCEH1	IL1RN	MS4A7	C1QA	EGR2	CCDC50	C13orf18	GPR109B	DEFA1	TRBC1	TRAC	TXK
25	NLRP13	RNF148	HLA-DPB2	PKIB	TUBB2B	LOC100128893	LIX1	MEIS2	FOXG1	C2orf80	MAP2	LOXL1	CTHRC1	FAP	DKK1	C1R	HAPLN1	COL1A2	SPARCL1	SOX7	PTPRB	PTHLH	RHCG	HRG	CRHBP	KIT	PROM1	EPB42	GSTM3	RHCE	S100A12	SERPINB10	PIP5KL1	CFP	S100A9	EMR2	MMP9	HPGDS	HSD11B1	RBP4	CH25H	FBP1	TLR7	PACSIN1	LRRK2	P2RY13	GIMAP7	CCR7	CD3D
26	DAZL	DDI1	FOXH1	TRIM71	CER1	NPY1R	PRTG	KANK4	LIN28A	LPPR4	FAM123A	COL3A1	FOXD1	COL12A1	PSG5	LRRN4CL	TNFAIP6	PPP1R3C	ACVR1C	CCL2	RHOJ	KRT6B	CEACAM6	CYP2C8	LOC100302650	NOG	KIAA0125	ELANE	CYTL1	HBA1	GPR84	PIWIL4	HRASLS	GPR109B	CCR2	LRRK2	GM2A	FCGR1B	SLAMF7	KMO	CLEC4G	A2M	IL18R1	CUX2	FPR1	EGR3	TRAC	GPR171	GIMAP7
27	HIST1H1A	LOC100132147	CRABP1	ZIC2	POU5F1P4	CGNL1	MAP2	EMX2	TCEAL2	S100B	BBOX1	WNT5A	SCRG1	IGFBP6	CRYAB	COL12A1	PTGFR	BGN	AKR1C1	MTUS1	TFPI	SFN	SCEL	UGT2B15	HLA-DRB4	DNTT	TRBV27	SVOPL	HBA1	GSTM3	CLC	HBD	SELP	LOC100288781	FGL2	MS4A4A	APOC1	LOC154092	ACP5	TM7SF4	FCER1A	FGL2	HIST1H2AE	FLT3	CCR3	FCGR2A	CD3D	GZMK	TRAV23DV6
28	BMP15	TPTE	H3F3A	POU5F1B	FAM46B	MSX1	HES5	LIX1	PCDH8	PTN	NXPH1	INHBA	LOX	COLEC12	SFRP2	LINC00478	RBP4	NTN4	DGAT2	CLDN5	KDR	GJB2	SPRR2B	AMBP	EREG	FCER1A	CYTL1	ANKLE1	SLC25A21	KIT	CLEC4D	CRISP3	SLC24A3	HMOX1	RGS18	C1QA	PLA2G7	DNASE2B	HLA-DRB4	CD163	GPNMB	CLIC2	SPIB	IRF8	HAL	CASS4	CD2	TXK	CD7
29	POMZP3	ASB17	RBPMS2	FAM46B	PCDH8	PLA2G2A	HS6ST2	RELN	KANK4	SCRG1	SOX9	KDELR3	LOC399959	FBLN5	FAP	CFH	COL3A1	PTX3	CRYAB	LOX	THBS1	SPRR2B	CLCA2	TDO2	HOXA10	KIAA0125	VPREB1	NMNAT3	ANKLE1	CYTL1	CD177	SLPI	GUCY1A3	C15orf48	LGALS2	EMR1	FABP4	CYP27B1	GM2A	CCL4	C1QB	CLEC4G	PTGDS	SERPINF1	AQP9	NFE4	IL32	CD7	CD6
30	POMZP3	CCDC110	DPPA4	LIN28B	TET1	IGDCC3	APOA2	PCDH17	FZD3	TTYH1	CNGA3	MRGPRF	TMEM200A	THBS1	SULF1	FAP	CCL2	COL6A3	BBOX1	CTHRC1	GPR116	LAMC2	KRT14	HSD17B6	NR4A2	FLT3	CLEC11A	SLC25A21	KEL	ANK1	VSTM1	DEFB1	ERV3-1	CD163	APOBEC3A	STX11	TFEC	HTRA4	RARRES1	ADAMDEC1	TREM2	TFEC	CUX2	MPEG1	PELI1	PPBP	UBASH3A	LOC338620	SKAP1
31	DEPDC7	LOC100287482	PODXL	FGF13	GAL	LIN28A	TUBB2B	FOXG1	MAP2	FGFBP3	GPM6B	VEGFC	KDELR3	MRGPRF	ADAMTS5	MFAP4	EFEMP1	KRT14	ITGBL1	TM4SF1	NTN4	KRT6A	GPR87	APOB	GUCY1A3	HBD	EREG	RFESD	SLC10A4	KEL	S100P	CA1	ARHGAP6	CXCL5	CPVL	FGL2	LILRB4	NCAPH	VNN1	RSAD2	A2M	CD209	IRF8	FAM129C	LOC100128325	C5AR1	ETS1	UBASH3A	SPOCK2
32	NLRP7	RGS22	POU5F1B	C21orf105	EPCAM	FGF19	PTPRZ1	LIN28A	FREM2	RALYL	FGFBP3	KCNE4	MYL9	TWIST1	LUM	IGFBP6	LOXL1	FAP	LEPR	EDN1	C8orf4	LCN2	GABRP	ACSM2A	KIAA0125	FAM30A	LOC100506844	CPA3	ALAS2	ANKLE1	RNASE3	VSTM1	KLRC1	LEP	FPR2	LRRC25	LOC101928716	C11orf45	TREM2	MS4A14	RAMP1	GPNMB	NLRP7	COL24A1	LOC100130360	HIST1H2BC	C6orf105	LOC100507397	UBASH3A
33	FIGLA	SMCP	GDF3	PROM1	GULP1	PCDH17	MAB21L1	HS6ST2	HAND1	IGDCC4	CORO2B	LOC100506621	CRYAB	COL1A1	CRLF1	F2RL2	STEAP1	TMEM200A	PLIN4	GNG11	TM4SF1	S100P	FXYD3	TTR	HPGDS	DEPDC6	C9orf43	DNAJC6	APOBEC3B	FECH	FCN1	CYP4F3	WHAMML1	AQP9	LST1	AIF1	QPCT	SLAMF8	GJB2	IL1B	ACP5	CLEC4A	GPR183	RASD1	FCGR2C	AQP9	LDLRAP1	CD3G	RASGRP1
34	FOXR1	TNP1	TRIM71	LOC101927668	MIR302B	C21orf105	NR2E1	PTPRZ1	FLRT3	TRIM9	IGDCC4	BDNF	LPPR4	GLT8D2	CLIC3	SRPX	HOXC6	IRX3	SCD	ROBO4	MYCT1	TMEM27	KRT17	HAO1	NPR3	HEMGN	FAM30A	PRKAR2B	MUC1	CA2	CLEC5A	S100P	HIST2H2BE	NOD2	FCGR1B	MPEG1	SLC38A6	GALNT12	TIE1	CCL3	CD1A	OLR1	KIAA1984	SPIB	BTNL8	TNFAIP6	CD6	SKAP1	CD3G
35	C4orf47	PDCL2	EDNRB	CRABP1	EDNRB	HS3ST3A1	SOX2OT	C10orf140	NR2F1	KAL1	SLC10A4	TAGLN	LUM	SIM1	COL12A1	SCARA3	MEOX2	SULF1	AOC2	BMP4	SPOCK1	EHF	TMPRSS4	APOA1	SLC27A2	CST7	CFD	CCDC26	MYB	TRIM58	CEACAM6	CPA3	FRMD3	PLA2G7	FCGR2A	RGS18	HLA-DRB4	CPM	C15orf48	VSIG4	PTPRO	CCR1	PACSIN1	SIDT1	HBA1	PLXNC1	RASGRP1	2001-09-01	GPR171
36	MAEL	SPATA22	CLDN6	LOC100996301	LOC100288985	LOC100129463	LIN28B	COL2A1	SILV	MTTP	ASCL1	SYNC	COL6A2	COL6A3	DEPDC6	PCOLCE	CCDC80	DEPDC6	LGALS12	RHOJ	GNG11	CLDN1	LCN2	ADH1C	CD69	NFE2	FCER1A	PRTN3	ANK1	MUC1	IL18RAP	RETN	C12orf39	LOC338758	VNN2	FCER1G	NR1H3	CYP27A1	FPR3	CCL23	HSPA6	CD1A	PLD4	MCOLN2	NPW	TNFRSF10C	FHIT	CD96	PVRIG
37	DDX43	ZPBP2	CER1	AASS	POU5F1B	TMSB15A	TTYH1	PCDH8	ATP1A2	PDE8B	BCHE	LOC399959	SNAI2	BICC1	CNTN3	FOXF2	COL6A3	PLSCR4	SLC7A10	THBS1	MCAM	GPR87	SFN	HPR	CXCL3	AREG	IPO11	TRIM58	HPGDS	TUBG2	MMP9	HBA1	LOC100506979	AGPAT9	AOAH	KLF4	CCRL2	EGR2	LGALS2	FABP4	MMP12	CSF1R	HIST1H2BG	PPM1J	MNDA	LOC100302650	TRAF3IP3	GATA3	GIMAP1
38	ZP1	RFPL3S	USP44	RBPMS2	SCG3	EOMES	PLP1	FZD5	SIX3	SALL1	SOX11	LRRC17	CCDC80	MYL9	XG	GLT8D2	NRN1	C9orf150	FMO3	HSPG2	ALDH1A1	GPRC5A	PPL	SLC22A1	PLGLA	LOC100506844	STAR	GMPR	RHCE	APOBEC3B	ANXA3	LOC285758	GRB14	LILRB2	AIF1	CFD	FCGR2B	GPAT2	FAM70A	PCOLCE2	LILRB4	C10orf128	SERPINF1	CBFA2T3	NFE4	G0S2	IPCEF1	PPIL4	GIMAP6
39	SOHLH2	KIF2B	DPPA5	NTS	SALL1	FBN2	TMEM178	TUBB2B	LOC100506781	SLN	ARX	C4orf49	PRSS35	COL1A2	FGF7	SNAP25	COL1A2	POSTN	C5orf23	RNASE1	PROCR	RARRES1	KRT6B	PON3	PPBP	EPX	NOG	PRG2	NFE2	HBQ1	ABCA13	MYB	GMPR	MAFB	HPSE	TPPP3	C11orf45	LOC101928716	EGR2	CCRL2	MS4A6A	CCR5	SIDT1	LOC100130360	IGSF6	PI3	CD3G	CD69	FLT3LG
40	WDR69	LOC101927305	ZIC3	CALB1	KCNN2	CER1	SST	TCEAL2	HAPLN1	PTPRZ1	ADAMTS3	SCN9A	ADAMTS1	C1S	TMEM200A	STEAP1	PPAP2B	CDH13	ACACB	PLAT	BMP4	MPZL2	GJB2	TM4SF4	COL24A1	SLC22A16	KBTBD11	FAM19A2	HIST1H1B	NFE2	TFF3	IGLL1	KLRF1	PID1	ASGR1	TNFRSF1B	CCL13	IGSF6	CLEC5A	MS4A4A	SULF2	FCGR2B	IL3RA	IRF7	S100A12	APOBEC3A	LAT	GIMAP1	GATA3
41	LOC100287482	CCDC83	LIN28B	LOC100292909	ESRP1	KRT19	LRRN1	ISL1	AFP	CLU	SALL1	LUM	BGN	NID2	VGLL3	BICC1	NNMT	ECM2	C6	TNFSF4	PLSCR4	C15orf48	ANXA8	AKR1C4	ZNF711	NPR3	ATP8B4	IL7	HIST1H1D	NFIA	SERPINB10	NKG7	PTGS1	MS4A14	TLR2	BCL2A1	AQP9	CNIH3	C3	LOC100506897	CSF1R	C1QC	HIST1H2BC	ABHD15	VNN3	PTGS2	FLT3LG	LAT	LAT
42	ABCC6P1	LOC100506907	DMKN	SCG3	FZD7	PKIB	PEG3	TMEM178	PCDHB5	SYNM	PCDHB10	FAP	HHIP	MOXD1	GPR133	LPAR1	PCOLCE	HMCN1	G0S2	MGP	IL33	LAMB3	KRT19	PLGLA	CA1	IL12RB2	PRSS21	ATP7B	TRIM58	SLC4A1	CEACAM21	CLC	CD226	C5AR1	PLBD1	SIGLEC10	SULT1C2	LOC100505592	HTRA4	TNIP3	HMOX1	LOC100132891	MGC29506	PAPLN	CLEC4E	CREB5	FAM153A	LOC645744	2001-09-01
43	GTF2A1L	TMCO5A	ZSCAN10	ZIC3	PODXL	TDGF1	LOC100507263	MAB21L1	FIGN	STMN4	SOX8	EDIL3	KCNE4	PCOLCE	TMEM119	CLCA2	COL6A2	DACT1	NPR3	OXTR	DNAJB4	ANXA8	SERPINB5	CYP3A5	IL1B	GUCY1A3	SPNS3	UCA1	HEMGN	MYB	MIR223	HBB	GNG11	TLR2	CFD	FFAR2	EGR2	FABP4	LILRB4	LPL	C10orf128	TM7SF4	FAM129C	C5orf20	MXD1	LRRK2	LINC01215	RASGRP1	PPIL4
44	H1FOO	C11orf65	ZFP42	TMEM178	PLP1	IGDCC4	DNER	NELL2	HES5	PCDHA1	BAALC	NNMT	PCOLCE	LPPR4	DACT1	ODZ4	ADAMTS1	C1S	OLFML3	COL4A2	HSPG2	IFNK	AQP3	CYP2C18	DEPDC6	C9orf43	CD38	KIAA0125	CA2	KIAA0485	CHIT1	MIR223	MMRN1	AGT	CD36	TLR8	JAKMIP2	GPX3	C5AR1	C19orf59	DNASE1L3	MAOA	MCOLN2	LOC401463	SIRPB1	TMCC3	SPOCK2	FLT3LG	CD5
45	MOS	KLHL10	GLDC	MIR302B	IDO1	WNT5A	MAMDC2	FIGN	TMSB15A	CRABP1	CFI	SPON2	WNT5A	MXRA5	RDH10	FLJ35700	IL6	KGFLP2	PPARG	CTGF	COL4A1	ZNF750	KLK10	HP	IPO11	IL1B	HPGDS	MLC1	GATA1	UCA1	RNASE2	ATP8B4	NRGN	VCAN	VNN1	SPI1	ALOX15	C1QB	HK3	FAM70A	SLAMF8	GGTA1	C5orf20	RNASE6	CXCR1	TRIB1	BACH2	TRBV7-8	CD28
46	HSF2BP	COX8C	C21orf105	SOX2	AASS	ANKRD1	TMEFF1	GPM6A	IL17RD	FXYD6	S100B	ARSJ	LOC730755	CNTN3	CTHRC1	GPC6	ENPP2	KIAA1199	SRPX	SERPINE1	CTGF	KRT14	IL20RB	ACMSD	TRIM73	EREG	LOC401097	LOC100506844	GAD1	GYPA	CEBPE	SLC22A16	LOC643037	APOBEC3A	CLEC4A	LOC284837	CLEC10A	SLC15A3	BHLHE41	GPNMB	FCGR2C	PTPRO	IRF7	MED26	TNFRSF10C	FCGR2C	LOC100288656	TNFRSF25	TRBV7-8
47	C8orf12	TMCO2	TUBB2B	HLA-DPB2	SALL4	FAM89A	NNAT	LGI1	SALL2	CRISPLD1	TCEAL7	FRMD6	COL5A1	COL3A1	COL3A1	POSTN	MXRA5	HSD17B6	AZGP1	CRIM1	MCTP1	KRT19	SLPI	FABP1	DPY19L2	NCOA7	RGL4	APOBEC3B	FECH	ALDH1A1	ARG1	ANXA3	GUCY1B3	EGR3	CD300LF	P2RY13	CYP27A1	HK3	CYP27A1	PPARG	LAMP3	CD226	CCR2	GAPT	GPR97	S100A12	PVRIG	PTPRCAP	GZMK
48	TDRD6	LOC101928167	ITGB1BP3	ZSCAN10	IPW	ALPK2	FZD5	PTN	LOC100506918	JAM2	SLC32A1	COL5A2	TWIST1	FOXF2	IGFBP3	LOXL1	SNAI2	COL1A1	MRAP	POSTN	FAM198B	F3	PTHLH	HPD	XIST	SERPINB10	CLC	ALDH1A1	DARC	LEPR	C19orf59	PTH2R	CCL5	TMEM176B	DUSP1	PILRA	LOC285628	SLAMF7	TMEM176B	LOC101928716	EGR2	ITGAM	MED26	IGHM	LOC254896	GJB6	FAM113B	XIST	CD96
49	DMRTB1	LOC151300	CLDN7	NLGN4X	TMEFF1	LHX8	LINC01158	SIX3	ZNF423	ASCL1	PEG10	KIAA1199	HAPLN1	LOC100507165	COL1A1	CLU	CXCL12	STC2	COMP	MCAM	IPO11	MALL	AGR2	RBP4	CCL8	C5orf23	C5orf20	TMEM56	TPSB2	EPDR1	CEACAM1	C13orf15	TRIM58	PLAUR	PILRA	ICAM4	ITGAX	MSR1	CXCL16	ELOVL7	TREM1	LILRB4	ERN1	LOC100128325	RGS18	BTNL8	TBC1D10C	CD6	IPCEF1
50	OTX2	LINC00901	SEMA6A	RAB25	DPPA4	IRX3	DLX6-AS	PRSS35	PAMR1	MAP2	FOXG1	IGFBP3	SIX1	FHL1	SYNPO2	CCDC80	FBN1	HOXC6	APOB	COL1A1	PECAM1	AREG	ALDH1A3	APCS	RGS1	HOXA10	NFE2	ADAMTS3	EPDR1	PRKAR2B	FOLR3	C19orf77	GGTA1	PTGS2	LY86	HK3	FCER2	AQP9	IGSF6	KYNU	ITGAM	SPP1	SLC35F3	TXNDC3	HSPA6	S100P	LOC100506418	CAMK4	TRAV13-1
51	ZAR1	FAM81B	FLJ36848	NAP1L3	SYT6	ZIC3	CRABP1	GPR37	C6orf124	BAALC	SCRG1	TGFB1I1	GLT8D2	APCDD1	H19	DNM3OS	TNFRSF11B	EFEMP1	EPHX1	NTN4	SOX7	FXYD3	PI3	VTN	NPW	GUCY1B3	PLD4	HBG1	TMEM56	CDH1	ANKRD22	MMP8	EGF	CCR1	TREM1	SIGLEC10	FPR3	C1QA	COL8A2	CYP27A1	FABP3	CYP1B1	LOC100130360	KRT5	EMR2	C13orf18	GIMAP5	ZFP36L2	TBC1D10C
52	AGXT2L1	DYNLRB2	NODAL	GLDC	ZFP42	GATA6	LRP2	LRRN1	NELL2	ODZ4	DLX2	SERPINH1	COL5A2	ASB5	COL1A2	DKK2	PTX3	KCNE4	AKR1C2	EFEMP1	CRIM1	KLK10	KLF5	BHMT2	LOC100507328	KLF1	CLDN10	FECH	MCM4	POLE2	CAPN3	PCOLCE2	HIST1H2AC	LOC100288617	SLC7A7	CXCL10	C15orf48	LOC283050	CD14	SERPING1	PLA2G7	BATF3	BTLA	SCN9A	TLR1	MNDA	GIMAP6	GIMAP7	PASK
53	DCAF4L1	LOC151658	SALL2	MAL2	HSPA2	NID2	PEG10	FRZB	SALL4	CORO2B	IGSF11	BDKRB1	DDR2	VGLL3	CTSK	LRIG3	OSMR	THBS1	COL3A1	DKK1	LIPG	MAL2	SDC1	KNG1	RNASE3	CPXM1	PROK2	CD36	ICAM4	MCM4	GJB6	BEX1	PROS1	TNFSF15	MS4A14	TRDV3	APOE	SPON2	SLC28A3	AOC3	FGL2	CCR2	TOX2	ITM2C	TET2	CXCL1	GPRASP1	TBC1D10C	LOC338620
54	LOC100509302	IL13RA2	LRRN1	PODXL	LOC101927668	MSX2	CAPN6	EFNB2	EGFL6	A2M	FREM2	SNAI2	MFAP5	LOC399959	NNMT	C1S	COL1A1	IL26	MYL9	COL1A2	LINC01013	KRT23	C19orf33	BHMT	PCDH9	TNFSF4	CACNA2D3	GBGT1	SLC43A3	PIP5K1B	PLBD1	CLEC11A	HGD	FPR1	LOC100130642	C9orf72	SLAMF7	C15orf48	CNIH3	INHBA	HSD11B1	CCL22	LOC100506979	IGKJ5	TLR8	PDE4B	ANKRD36BP2	PVRIG	LINC01215
55	IGSF11	ABCA17P	EPCAM	GPC4	TMSB15A	VANGL2	C10orf140	MAMDC2	GPC3	CTNND2	C3orf70	RCAN1	KIAA1199	KDELR3	HSD17B6	CXCL12	APCDD1	COL5A2	CDR1	SDPR	NFIB	GPR110	RAB25	LOC100507008	MARS2	ATP8B4	IRF8	DPY19L2P2	NFIA	GAD1	VNN1	TARP	ITGB3	CX3CR1	S100A8	GPR109B	LAMP3	FCGR1A	NCF2	CRTAM	CD1E	CLEC7A	PAPLN	PNOC	HBB	PRSS33	TRAV23DV6	SYTL1	GIMAP5
56	C1orf210	LOC646548	HSPA2	TET1	FZD5	ANGPT2	ZIC2	CRISPLD1	CTNNA2	TMEM178	TMEM178	COL4A1	TGFB1I1	PRSS12	FBLN2	FBLN1	SULF1	FRMD6	ABCD2	ESAM	ROBO4	DSG2	KRT6A	SLC2A2	NIT1	HLA-DRB4	UHRF1	PIP5K1B	KIAA0485	GYPB	CDA	SUCNR1	GP6	TMEM158	HCK	KLRF1	RAMP1	APOC1	A2M	DNASE2B	CLIC2	SLC38A6	RANBP2	ALDH8A1	KCNJ15	NR4A2	2001-09-01	CRIP1	LOC645744
57	STAG3	ADAD1	LINC00617	KDR	NMU	MIR302B	ACTC1	TMSB15A	ILDR2	GABBR2	PRKACA	COL5A1	PRR16	IGFBP3	COL6A3	HOXA5	CRYAB	PPIC	SPON1	COL4A1	TNFSF4	C19orf33	LAMB3	TF	C1QTNF4	SAMD13	F13A1	GATA1	HMBS	DNAJC6	BMX	PGLYRP1	GCOM1	MPEG1	ASGR2	SECTM1	ORM1	C1QC	GREM1	EMR3	GALNT12	CARD9	RNASE6	SMPD3	LOC145474	MXD1	LEF1	IPCEF1	ETS1
58	C1orf230	PRM2	GAP43	THY1	LECT1	RBPMS2	CTNNA2	GLI3	PLP1	SOX9	LHX2	DDR2	MEOX2	FBN1	ISLR	LOC399959	IGFBP4	FST	NNMT	PLSCR4	SERPINE1	IRF6	MALL	SAA4	ANGPT1	BAALC	CDCA7	LOC401097	CNRIP1	RHD	GPR97	IGLC7	ABLIM3	SLC7A11	GIMAP1	FAM26F	C10orf128	TFRC	SIGLEC15	LOC731424	CCR1	GALNT12	AREGB	MGC29506	C5AR1	RGS18	EPHX2	CD5	CD69
59	LOC100652770	CSTT	KRT18	VASH2	FOXH1	TET1	DLX1	FZD3	MEIS2	NDP	A2M	SERPINE1	SYNC	CCL2	BICC1	COL6A2	POPDC3	ITIH5	ATP1A2	SRPX	SRPX2	SDC1	KRT24	SULT2A1	MAFF	HBA1	HLA-DRB4	CYP2E1	PRKAR2B	FKBP5	FPR2	GGTA1	TMEM140	OLIG1	LILRB2	HMOX1	CD274	COL8A2	IL4I1	ACP5	CCR5	LOC100510692	SMPD3	CLC	FBXL13	PF4	SKAP1	SIRPG	SIRPG
60	PGA3	ZPBP	COL9A3	EPCAM	MAL2	L1TD1	AFP	UNC5D	LRP2	WBSCR17	SNTG1	MAP1B	TMEM119	LOXL1	MGP	LDB2	POSTN	ISLR	SERPINF1	PROCR	CDH13	FGFBP1	MAL2	DPYS	DPY19L2P2	TMEM163	TNFSF4	AZU1	ALDH1A1	UBAC1	NKG7	TARP	GNAZ	FCGR2A	CLEC4D	EMR3	GGTA1	CD84	MREG	APOC1	AQP9	SULF2	FLT3	TSPAN13	HIST1H2BC	DGAT2	SATB1	IL2RB	SYTL1
61	GPR37	LOC728460	SFRP2	ESRP1	ACTA1	CDH11	DACH1	PNMAL1	LPHN3	POU3F2	MYO5B	KCNK2	TCEAL7	DCN	F2RL2	DDR2	AKR1C1	TIMP3	CFH	FAM124B	SUSD5	CXCL6	EHF	ADH1B	C11orf96	ANGPT1	PLAC8	EPCAM	PIP5K1B	AKR1C3	MNDA	LCN2	ZNF185	CD1D	MAFB	LOC100130642	MS4A7	BCL2A1	NCEH1	CLEC5A	HS3ST2	HLA-DPA1	INSM1	AMICA1	MAK	EMR2	PIK3IP1	TNFAIP3	IL2RB
62	C6orf52	LOC100507468	AASS	ITGB1BP3	IGF2BP3	PITX2	LIN28A	LOC100132147	ZNF521	KCNIP4	SCN1A	FGF5	MAP1B	NNMT	SCG2	COL6A3	LOX	PRSS23	ANGPT1	PECAM1	BGN	ZBED2	IRF6	ITIH2	FLJ38379	HBB	LYZ	CDH1	SLC27A2	CPOX	CFP	EPB42	LOC100507025	CLEC7A	FCGR1A	SLC7A7	ORM1	MREG	CYBB	C5AR1	CXCL16	HCK	CBFA2T3	CPA3	CLEC7A	PLAUR	CAMK4	NLRC3	PTPRCAP
63	PRR15	PRM1	NMU	FREM2	NLRP2	UGT2B28	SOX9	DACH1	DCX	IRX1	TRIM9	CAV1	VEGFC	TMEM119	KCNE4	PPAP2B	AKR1C2	CDH11	SNAI2	PTPRB	FAM43A	RHCG	ZNF750	CYP2E1	ANKRD36	TPSB2	CEBPA	SLC22A16	POLE2	TFRC	CHI3L1	DPY19L1P1	FAM212B-AS1	TMEM170B	PROK2	CXCR2	SLC47A1	MITF	APOC1	LOC283050	ADORA3	NCF2	ABHD15	TLR7	NFE2	LOC100506979	TCF7	KIAA0748	KIAA0748
64	DDX4	LOC100505709	LOC100288985	PLP1	CLDN6	LHX1	ID4	HEY1	DLL1	HS6ST2	GAP43	COL4A2	ITGBL1	SELM	HTRA1	LXN	KDELR3	LOC730755	COL6A3	IGFBP3	LAMB1	GJB6	NDUFA4L2	HP	LOC145474	HSF5	CTSW	RYR3	FKBP5	GATA1	FPR1	PROK2	SEC14L5	C21orf7	FAM26F	FAM110A	LPL	SLC38A6	CCR1	CXCL1	QPCT	AGPAT9	GAPT	HLA-DQB1	MIR223	MIR223	CD96	CYLD	PYHIN1
65	GRTP1	SPATA18	SCGB3A2	OLFML3	CXADR	LUM	GLI3	CCDC113	FGB	DCX	PTN	PRSS12	LOC100506621	WFDC1	CPE	FOXF1	WISP3	LTBP2	ME1	PTX3	DKK1	IL1A	CLDN7	LEAP2	MMRN1	ACSM3	BAALC	HOOK1	HMGN5	HMBS	FCAR	SLC28A3	EFHC2	CCRL2	LILRA1	NR4A2	SLC26A11	KCNJ1	CPM	IL1A	MAFB	TM6SF1	AREG	GUCY1A3	DGAT2	PGLYRP1	LOC100507192	TRAV23DV6	LTB
66	FAM81B	IQUB	COBL	KAL1	PAR5	CYP26A1	RGS5	EGFL6	HS6ST2	2003-09-01	DPP10	TRHDE	NRK	CDC42EP5	HTR2B	LRRTM2	TPD52L1	2011-09-01	DDR2	MYCT1	RNASE1	LIPG	LY6D	MTTP	LOC641518	C1orf59	SVOPL	ST6GAL2	GMPR	CNRIP1	KLF5	KBTBD11	C15orf54	BCL2A1	TNFSF12-TNFSF13	FCGR2A	NCF2	SDC2	BPI	SLC47A1	CD86	FAM70A	IFI44L	MS4A6A	MME	TLR2	SYTL1	LOC100506418	NLRC3
67	TCL1A	GSG1	LECT1	LOC100509655	LINC00458	GPR37	FZD3	IRX1	ROBO1	AMPH	FXYD6	OSMR	IGFBP3	CTHRC1	LIMCH1	FOXD1	GPC6	CTGF	FGF7	SULT1B1	SRPX	CLDN7	GPRC5A	PON1	IQCJ-SCHIP1	SLC27A2	CPXM1	GRTP1	TPSAB1	SLC43A3	FGF13	FUT4	ACSBG1	TNFRSF1B	AMICA1	FGR	PPARG	CCRL2	CD84	FBP1	C15orf48	AHRR	C10orf118	CCR3	PLXNC1	TUBB1	NELL2	GPRIN3	CYLD
68	C6orf94	LOC100506540	ERVH-1	CHRDL1	TERF1	HEPH	EFNA5	BHMT	TUBB2B	PCSK1N	DLK1	GLT8D2	EPS8	ENPP2	FBLN5	COL3A1	FAP	FLJ39632	ASS1	COX7A1	COL4A2	COL17A1	SOX7	SLC10A1	VPREB3	PROK2	C1orf59	ASB9	ADAMTS3	DARC	CCDC125	HBG1	CX3CR1	S100A9	NAPSB	GCH1	CNIH3	LOC100507642	CCL3	CEACAM8	TMEM51	QPCT	TSPAN13	SLC35F3	S100P	IFIT2	GPR171	ICOS	CRIP1
69	DUSP19	FLJ25694	OLFML3	NLRP2	RHPN2	SERPINE2	TYRP1	PCDHB10	GABRP	RHPN2	DCT	PCOLCE	NTN4	COL5A2	TWIST2	GALNT5	COL6A1	COL5A1	NRCAM	LOC100505470	CCL2	SLPI	C1orf116	AZGP1	HBB	CTSW	TRH	DPY19L2	TFR2	CCNE1	PROK2	MNDA	EHD3	SLC16A6	SNORD3B-1	LILRA3	DNASE1L3	PTPRO	CCRL2	HTRA4	CXCR2	IL1R1	SCN9A	CSF2RB	AGT	HBA1	SIRPG	SIGIRR	ICOS
70	LHX8	C6orf146	ESRP1	LECT1	VASH2	MDK	FGF13	DCX	TPBG	LOC100507008	LRRC3B	LOC100507165	MYOCD	CHN1	RSPO3	MATN2	GLT8D2	C5orf23	NR1H3	MPZL2	FAM124B	GRHL3	S100P	ACOT12	C1QB	HLF	AIF1	AKR1C3	FAM124B	BSPRY	NLRC4	IGLV1-44	CHRM3-AS2	FPR3	RNASE2	CD101	CD74	IL1RN	MRC1	FCGR1B	GPX3	SNAI3	AMICA1	CCR2	IFIT2	BCL2A1	DGKA	LINC01215	FBXL16
71	NLRP5	TMEM31	TCF7L1	FZD7	NLGN4X	LGR5	SALL1	IL17RD	CCDC113	NCKAP5	PCDHA1	COL8A1	SPOCK1	NTN4	ZFPM2	DOK5	THBS2	CFH	COL12A1	COL6A3	GLCE	UGT1A1	LYPD3	AGXT2L1	EGR3	C1orf150	DEPDC6	IL1B	DNAJC6	CLIC2	P2RY13	PRG3	HSPC159	TNFAIP6	LRRK2	TYROBP	A2M	OLR1	KYNU	CXCL16	GGTA1	C1QB	MS4A6A	SPNS3	CPPED1	IL18RAP	LOC100233209	CXorf65	ZNF831
72	DCDC2	CCDC7	TCEAL2	PTPRZ1	FAM169A	GRP	IL17RD	IGDCC4	HEPH	SCN1A	SYNM	ASAM	ASAM	HSPA2	INMT	NID2	MGP	OXTR	MME	LYVE1	C10orf10	AGR2	CEACAM5	CYP2C9	ANKRD36B	DPY19L2P2	HGF	EPDR1	UBAC1	HMGN5	HK3	GPR160	PRKAR2B	IL1A	NOD2	CD244	IGSF6	APOE	CD74	TCHH	CTSZ	LRRC33	HLA-DPB2	DKFZP586I1420	HCG27	TLR8	OXNAD1	FBXL16	INPP4B
73	DSCR8	HMGB4	RAB17	LRRN1	SALL2	LDB2	ZNF423	ZNF462	LOC100507263	SYTL2	CLU	HS3ST3A1	DKK2	DNM3OS	C1S	CLEC3B	SYNC	NREP	SRPX2	SOX17	TGM2	CST6	PSCA	PDZK1	ELOVL7	GFI1B	HOXA10	HMGN5	AKR1C3	ERMAP	FAR2	CAMP	LOC100507039	MAP3K8	CSF3R	IRAK3	NDP	NR1H3	SLC29A3	FPR3	CLEC4A	ARRDC4	DUSP5	SYCP2L	TLR2	PHOSPHO1	CYLD	IL2RG	ITM2A
74	LRRC16A	RNF133	TEAD4	DSG2	CD24	LIPG	SOX3	LPHN3	PTN	PNMA2	BEX1	COL6A2	ALPK2	FBLN1	LOC100507165	PPP1R3C	NID2	MAMDC2	RASD1	PLK2	ESAM	C10orf116	SLC44A4	UGT2A3	VPREB1	ICAM4	IGLL3P	CSF2RB	PNMT	REPS2	BST1	CEBPE	ANKRD55	CPVL	TYROBP	TYMP	FAM70A	NPL	SLC15A3	NR1H3	CCL8	2001-03-01	FOSB	RIMS3	ITGAX	AGT	LOC645744	P2RY8	TCF7
75	TMEM163	LOC100169752	FAM64A	TMSB15A	ZSCAN10	FLJ36116	FLRT3	PLP1	LOC100292909	APCDD1	LOC100289026	MMP3	KCNK2	ASS1	IGFBP6	FBN1	ASS1	GREM1	NRN1	KDELR3	PTX3	CXCL3	SERPINB2	CYP7A1	HMGN5	CHRDL1	BLNK	FAM89A	MPP1	MINPP1	AZU1	TCTEX1D1	ENKUR	ASGR2	GAPT	FAM49A	RARRES1	KMO	GPC4	CTSL1	SLC38A6	CD86	MIR155HG	EPHB1	FAM126B	TLR1	KIAA0748	TRAF3IP3	TRAF3IP3
76	IGHE	ZXDA	RASL11B	SALL2	ID1	RGS13	MEIS2	ROBO1	SALL1	INSM1	LRRTM2	SERPINB7	EPHA5	PSG6	INHBA	SERPINF1	ACAN	SPATA18	FHL1	LTBP2	TFPI2	PPL	LAMC2	ITIH3	C4orf43	RGL4	IGJ	POLE2	SLC40A1	RCL1	S100A9	HEMGN	FGFBP2	FGR	NCF1	SNORD89	MREG	CRABP2	MITF	SUCNR1	MAOA	CH25H	GUCY1A3	CXCR3	DENND4B	CPPED1	NLRC3	PRKXP1	IL6R
77	SLC7A9	PIP	ZIC2	LOC100132147	LEFTY2	LPPR5	APOA1	DCT	PGAP1	SLCO1C1	RPE65	NEXN	SCARA3	TIMP3	COX7A1	RNF175	AOX1	ALPK2	STEAP1	NFIB	LAMA4	IFIT1	COL17A1	UGT2B28	SPTA1	CDCA7	DACH1	EREG	CLIC2	NMNAT3	SLPI	PRAM1	BET3L	ITGAX	FGR	CEBPA	HLA-DQA1	GPC4	FGR	MITF	SUCNR1	CISH	ITM2C	ERN1	DPEP2	RSAD2	PTPRCAP	NELL2	LOC100507192
78	RSPO2	SPANXA1	MAL2	GABRA5	FREM2	NES	DLL1	LOC100506781	ZNF462	GPR56	FAM70A	FBLN5	TAGLN	F2RL2	C11orf96	ALDH1A3	PRRX1	KIAA1462	CXCL12	CAV1	CYTH1	LOC728449	FUT3	ABCG5	XK	NCRNA00286A	RETN	FCER1A	CENPF	HIST1H1D	NCF1	SLC22A15	RAB27B	LILRA3	SIRPB1	TCF7L2	TMEM176B	CD1B	LOC101928716	AQP9	C5orf20	CEBPA	IGHM	GPR183	KIAA1466	IGSF6	GIMAP2	AQP3	TRAV13-2
79	SLC12A5	TTC29	LOC100507511	SFRP1	DCLK1	SLC7A3	SFRP1	MAP2	LRP4	BCHE	PCDHB5	PALLD	CHSY3	ADAMTS1	TWIST1	PCOLCE2	TM4SF1	TMEM47	PALMD	EPAS1	CAV1	CDH3	C10orf116	CYP8B1	FABP4	TCTEX1D1	PIWIL4	CTSG	NMNAT3	SLC25A21	ATP8B4	LOC100506844	CD160	KIR2DL4	RTN1	BATF3	FGR	RNF128	LOC100132891	DENND4B	CD74	MS4A6A	CXCR3	TCF4	NCF4	TMEM71	EVL	TCF7	TNFRSF25
80	RADIL	CXorf61	CABYR	UNC5D	LOC153469	FREM2	GPM6B	TCEAL7	DACH1	BEX1	TMSB15A	SLC38A4	CA12	CNN1	KCNK2	ADAMTS1	NPR3	LOX	DCN	CLIC3	ANKRD1	KRT8	RNF128	BAAT	C5orf23	GNA15	CCL23	DHRS11	CPOX	MPP1	C3AR1	ABCA13	LOC283089	HLA-DQA1	VCAN	CDC20	SLC29A3	HPGD	TFEC	AGT	TMEM176B	SLC27A3	CSF2RB	CYP46A1	NPL	RGL4	PRKXP1	GIMAP6	DGKA
[truncated: 12 more columns]

## Sheet: Supplementary Data 2
Supplementary Data 2: Cell type estimation results from the GSE59612 dataset [https://www.ncbi.nlm.nih.gov/geo/query/acc.cgi?acc=GSE59612]. p values determined by 2-tailed, unpaired Student’s t-test with correction by the Benjamini-Hochberg procedure
	GSE59612	Mean odds Ratio (SYLLOGIST)			p value
#	Cell type	Normal Brain	GBM Margin	GBM Core	Normal vs Margin	Normal vs Core	Margin vs Core
1	Neural	0.721265	0.658397	0.564335	0.164246	0.00137717	0.0752579
2	Glial	0.850044	0.793192	0.651802	0.0353359	1.42249e-06	0.00317604
3	Mesenchymal	0.405634	0.506087	0.59772	0.110193	0.000834582	0.142971
4	Endothelial	0.56055	0.576374	0.64146	0.756204	0.258583	0.325856
5	Immune (HSPCs)	0.406782	0.514425	0.544132	0.0183684	0.00472125	0.664921
6	Immune (Myeloid)	0.320788	0.552115	0.613045	0.000743616	3.0728e-06	0.353589
7	Immune (B lymphocytes)	0.316283	0.435877	0.565556	0.0239441	1.43488e-05	0.039134
8	Immune (T lymphocytes)	0.375192	0.553493	0.666068	0.0033159	1.22658e-06	0.0880898
9	Neuroepithelial	0.835555	0.684698	0.55422	0.000521253	5.86159e-07	0.039134
10	Neuronal precursor_1	0.712762	0.653639	0.536722	0.228983	0.000978998	0.039134
11	Neuronal precursor_2	0.729768	0.663155	0.591948	0.128158	0.00414327	0.190888
12	Astrocyte_1	0.817206	0.777506	0.643034	0.142827	3.47373e-05	0.00716488
13	Astrocyte_2	0.882882	0.808878	0.66057	0.0264099	1.00001e-06	0.00317604
14	MSC_1	0.541841	0.561802	0.634554	0.868156	0.0482593	0.1856
15	MSC_2	0.378447	0.472985	0.640754	0.213361	0.000168142	0.00790278
16	Fibroblast_1	0.550234	0.570027	0.611833	0.808178	0.248989	0.512869
17	Fibroblast_2	0.463337	0.545703	0.60155	0.128158	0.0161271	0.436774
18	Smooth muscle cell	0.415562	0.584228	0.603209	0.00684016	0.00072851	0.721246
19	Endothelial cell_1	0.802802	0.787483	0.77933	0.973681	0.798804	0.921241
20	Endothelial cell_2	0.46733	0.504028	0.612113	0.60722	0.0402485	0.039134
21	HSC	0.46121	0.556012	0.562029	0.0240639	0.0218075	0.921241
22	CMP	0.49895	0.527023	0.547519	0.596317	0.432137	0.77153
23	GMP	0.465667	0.571367	0.638175	0.00951483	0.00113125	0.22772
24	MEP	0.362616	0.375867	0.381888	0.782589	0.703089	0.921241
25	Erythroid colony-forming unit	0.409505	0.454941	0.482525	0.596317	0.209073	0.688777
26	Erythroblast	0.463097	0.48864	0.453065	0.842015	0.842843	0.571933
27	Myelocyte	0.37567	0.575113	0.601191	1.45482e-05	4.82523e-06	0.688777
28	Promyelocyte	0.399892	0.496846	0.545159	0.00871767	0.000568489	0.389667
29	Platelet	0.337924	0.448298	0.403598	0.0626129	0.181953	0.497933
30	Monocyte	0.387632	0.614946	0.656333	0.00432794	0.000166846	0.436774
31	Monocyte (classical)	0.43108	0.639386	0.717592	0.0389818	0.00141087	0.237552
32	Monocyte (alternative)	0.496339	0.551728	0.638474	0.565976	0.0373883	0.188691
33	Macrophage (Monocyte-derived)_1	0.222035	0.458924	0.538008	0.000135879	2.53534e-08	0.191627
34	Macrophage (Monocyte-derived)_2	0.240773	0.45678	0.598632	0.00036671	6.03277e-11	0.0190537
35	Macrophage (Monocyte-derived)_3	0.295879	0.528736	0.665506	0.00036671	6.84909e-11	0.0349356
36	Macrophage (Alveolar)	0.428374	0.570728	0.652283	0.00753643	2.29375e-05	0.190888
37	Dendritic cell (monocyte-derived)_1	0.278502	0.446491	0.49852	0.00198211	2.29375e-05	0.35887
38	Dendritic cell (monocyte-derived)_2	0.399061	0.444396	0.458498	0.51731	0.248066	0.828948
39	Plasmacytoid dendritic cell_1	0.540128	0.638985	0.634575	0.0353359	0.0397201	0.921241
40	Plasmacytoid dendritic cell_2	0.612893	0.641088	0.602813	0.51731	0.831588	0.521123
41	Neutrophil_1	0.290216	0.589693	0.61664	0.000257165	2.14035e-06	0.688777
42	Neutrophil_2	0.338868	0.642018	0.637836	0.000257165	1.24514e-05	0.921241
43	CD4 T cell	0.363043	0.510453	0.653084	0.0070469	4.3414e-07	0.039134
44	CD4 T Cell (Naive)	0.570598	0.661488	0.700752	0.0894952	0.0161271	0.54538
45	CD4 T cell (Central memory)_1	0.352383	0.590285	0.712284	0.000743616	2.10854e-07	0.0931435
46	CD4T cell (central memory)_2	0.336275	0.509248	0.645003	0.00630374	2.72315e-06	0.0715892
47	CD4 T cell (effector memory)	0.310548	0.518714	0.667277	0.00489274	1.42249e-06	0.0695486
48	CD8 T cell	0.301552	0.51614	0.62024	0.0047387	7.55717e-06	0.190888
49	CD8 T cell (naive)	0.279714	0.478572	0.607311	0.000743616	2.10854e-07	0.0748948
50	CD8 T cell (central memory)	0.264482	0.502193	0.634642	0.000872152	2.12235e-07	0.0803823
51	CD8 T cell (effector memory)	0.635063	0.703217	0.715313	0.094578	0.0435154	0.803503
52	CD8 T cell (gamma-delta)	0.338259	0.544615	0.704774	0.00436851	2.10854e-07	0.0390511
53	B cell	0.28465	0.42136	0.545321	0.00805208	1.93237e-06	0.039134
54	immature B cell	0.335333	0.443594	0.56936	0.00805208	2.90832e-06	0.0393614
55	naive B cell	0.3201	0.428209	0.540414	0.0862821	0.000693679	0.0880898
56	mature B cell	0.35019	0.460753	0.592571	0.0914118	0.000243681	0.0511644
57	memory B cell	0.291143	0.425469	0.580111	0.024659	1.84338e-05	0.039134

## Sheet: Supplementary Data 3
Supplementary Data 3: Cell type estimation results from LGG-GBM dataset. p values determined by 2-tailed, unpaired Student’s t-test with correction by the Benjamini-Hochberg procedure
	TCGA LGG-GBM	Mean odds Ratio (SYLLOGIST)			p value
#	Cell type	Diffuse astrocytoma IDH wt	Anaplastic Astrocytoma IDH wt	Glioblastoma IDH wt	G2 vs G3	G3 vs G4	G2 vs G4
1	Neural	0.600186	0.696168	0.666447	0.0729848	0.0714203	0.181116
2	Glial	0.890913	0.957077	0.949804	0.249159	0.412226	0.286818
3	Mesenchymal	0.44883	0.551304	0.633277	0.0520632	0.00130561	0.000737212
4	Endothelial	0.651548	0.692484	0.771444	0.544318	0.00278311	0.0752779
5	Immune (HSPCs)	0.186844	0.271285	0.385928	0.00947604	5.8417e-06	2.13601e-07
6	Immune (Myeloid)	0.317654	0.466569	0.596232	0.00754469	1.79911e-07	2.58439e-06
7	Immune (B lymphocytes)	0.29179	0.420655	0.442037	0.00754469	0.426541	0.000487929
8	Immune (T lymphocytes)	0.322557	0.511079	0.531552	0.00754469	0.630843	0.000732269
9	Neuroepithelial	0.671181	0.749383	0.723284	0.195375	0.0891954	0.35725
10	Neuronal precursor_1	0.579082	0.637558	0.6009	0.21561	0.0420142	0.607049
11	Neuronal precursor_2	0.550293	0.701564	0.675155	0.00996956	0.22644	0.0198844
12	Astrocyte_1	0.942064	0.989949	0.978097	0.427018	0.0882038	0.511279
13	Astrocyte_2	0.839762	0.924205	0.921511	0.165541	0.833321	0.157666
14	MSC_1	0.340149	0.413222	0.528346	0.0956549	5.8417e-06	9.22249e-05
15	MSC_2	0.458242	0.629435	0.734372	0.00866482	2.93052e-05	3.74976e-05
16	Fibroblast_1	0.548622	0.565051	0.58843	0.754648	0.489661	0.451512
17	Fibroblast_2	0.582076	0.61614	0.665785	0.456143	0.0882324	0.050466
18	Smooth muscle cell	0.523854	0.67299	0.725957	0.0149902	0.0891954	0.00076442
19	Endothelial cell_1	0.688866	0.743966	0.820503	0.456143	0.00278311	0.0633693
20	Endothelial cell_2	0.598228	0.618927	0.701349	0.754648	0.00835758	0.112895
21	HSC	0.319289	0.339476	0.488465	0.544318	2.82469e-07	5.18306e-06
22	CMP	0.301468	0.329199	0.444306	0.502756	2.34409e-05	0.000913096
23	GMP	0.246894	0.308854	0.451506	0.165174	5.67698e-07	4.18408e-05
24	MEP	0.252668	0.36982	0.42164	0.0067046	0.0412449	9.42635e-06
25	Erythroid colony-forming unit	0.294385	0.357383	0.386576	0.21561	0.389402	0.0582527
26	Erythroblast	0.266818	0.347457	0.338955	0.0957415	0.756285	0.104897
27	Myelocyte	0.287016	0.375808	0.470234	0.0159877	3.55071e-06	1.80042e-05
28	Promyelocyte	0.167785	0.224682	0.309812	0.0258114	2.49348e-05	2.58439e-06
29	Platelet	0.319577	0.41518	0.473593	0.051349	0.0420142	0.00172231
30	Monocyte	0.393123	0.517957	0.665919	0.00982451	8.38906e-10	2.58439e-06
31	Monocyte (classical)	0.481084	0.617467	0.728922	0.0163606	1.94201e-06	9.83861e-05
32	Monocyte (alternative)	0.416838	0.549405	0.650323	0.01368	4.06539e-05	6.44079e-05
33	Macrophage (Monocyte-derived)_1	0.306062	0.498147	0.624928	0.00754469	4.53058e-06	5.18306e-06
34	Macrophage (Monocyte-derived)_2	0.30403	0.491428	0.62285	0.00320718	2.82469e-07	1.50874e-06
35	Macrophage (Monocyte-derived)_3	0.33186	0.531662	0.652173	0.00320718	4.0518e-07	2.58439e-06
36	Macrophage (Alveolar)	0.284529	0.408182	0.554083	0.0149902	2.02319e-06	4.65105e-06
37	Dendritic cell (monocyte-derived)_1	0.257319	0.389783	0.533298	0.00947604	1.93285e-08	2.58439e-06
38	Dendritic cell (monocyte-derived)_2	0.317654	0.455195	0.529066	0.00754469	0.00278311	3.65003e-05
39	Plasmacytoid dendritic cell_1	0.296956	0.421574	0.475512	0.0150865	0.0891954	0.000508324
40	Plasmacytoid dendritic cell_2	0.313658	0.375703	0.386534	0.165174	0.704371	0.0865014
41	Neutrophil_1	0.313823	0.436612	0.613133	0.011809	1.08602e-10	1.50874e-06
42	Neutrophil_2	0.284625	0.393325	0.532103	0.0149902	2.82469e-07	2.58439e-06
43	CD4 T cell	0.357245	0.530418	0.533032	0.012037	0.945654	0.00526104
44	CD4 T Cell (Naive)	0.328614	0.526952	0.539649	0.00948312	0.757984	0.00249573
45	CD4 T cell (Central memory)_1	0.296356	0.49566	0.493142	0.00947604	0.945654	0.00323303
46	CD4T cell (central memory)_2	0.298183	0.517455	0.501462	0.00826908	0.737331	0.00373155
47	CD4 T cell (effector memory)	0.382325	0.545908	0.585708	0.00947604	0.286838	0.000546381
48	CD8 T cell	0.300641	0.481291	0.503246	0.00901176	0.630843	0.000800408
49	CD8 T cell (naive)	0.264965	0.449782	0.482755	0.00754469	0.489661	0.000305297
50	CD8 T cell (central memory)	0.319001	0.544861	0.599812	0.00320718	0.13028	1.71615e-05
51	CD8 T cell (effector memory)	0.346788	0.504398	0.53613	0.00947604	0.413245	0.000631399
52	CD8 T cell (gamma-delta)	0.331456	0.514061	0.540587	0.00948312	0.520173	0.00127051
53	B cell	0.23756	0.346036	0.369905	0.00948312	0.389402	0.000732269
54	immature B cell	0.320815	0.469574	0.502223	0.00754469	0.286838	0.000334678
55	naive B cell	0.29213	0.432931	0.42257	0.00754469	0.695905	0.00199824
56	mature B cell	0.312398	0.418632	0.446272	0.0159877	0.328236	0.00151481
57	memory B cell	0.296049	0.436103	0.469212	0.00754469	0.261629	0.00022586

## Sheet: Supplementary Data 4
Supplementary Data 4: Information on patients recruited for the study with reference to experiments performed.
KPS, Karnofsky Performance Score; IDH, isocitrate dehydrogenase; MGMT, O6-methylguanine-DNA methyltransferase; ATRX, ATP-dependent helicase ATRX; Wt, wild type; Mut, mutant; Met, methylated; Unmet, unmethylated
	Patient information						Experimental procedures
Patient ID	Diagnosis	Age interval	KPS	IDH status	MGMT Status	ATRX Status	Flow cytometry	CFC assay	Organoid culture	IHC	IF	Single Cell Sequencing
Pat 1	Metastasis, Non Small Cell Lung Cancer	70–79	0.9	---	Met	---	x	x	---	---	---	---
Pat 2	Glioblastoma	60–69	0.8	Wt	Unmet	Wt	---	x	---	x	---	---
Pat 3	Glioblastoma	50–59	0.8	Wt	Unmet	Wt	x	x	---	x	x	---
Pat 4	Diffuse Astrocytoma	60–69	1	Mut	---	Mut	x	x	---	---	---	---
Pat 5	Anaplastic Astrocytoma	40–49	0.7	Mut	Met	---	x	x	---	---	---	---
Pat 6	Glioblastoma	60–69	0.7	Wt	Met	Wt	---	x	---	x	---	---
Pat 7	Glioblastoma	80–89	0.6	Wt	Met	Wt	x	x	---	x	---	---
Pat 8	Glioblastoma	70–79	0.6	Wt	Met	Wt	x	x	---	x	---	---
Pat 9	Anaplastic Astrocytoma	50–59	0.8	Wt	Met	Wt	x	x	---	---	---	---
Pat 10	Glioblastoma	50–59	0.6	Wt	Unmet	Wt	x	---	---	x	x	---
Pat 11	Glioblastoma	30–39	0.9	Wt	Met	Wt	x	x	---	x	x	---
Pat 12	Ganglioglioma	30–39	0.9	---	---	---	x	x	---	---	---	---
Pat 13	Glioblastoma	60–69	0.6	Wt	Unmet	Wt	---	---	x	---	---	---
Pat 14	Glioblastoma	60–69	0.8	Wt	Met	Wt	x	x	---	---	---	---
Pat 15	Metastasis, Endometrial Cancer	50–59	0.8	---	---	---	---	x	---	---	---	---
Pat 16	Glioblastoma	70–79	0.7	Wt	Met	Wt	x	x	---	---	---	---
Pat 17	Glioblastoma	60–69	---	---	---	---	---	---	x	---	---	---
Pat 18	Glioblastoma	50–59	---	---	---	---	---	---	x	---	---	---
Pat 19	Glioblastoma	60–69	0.8	Wt	Met	Wt	x	---	---	---	---	---
Pat 20	Glioblastoma	70–79	0.8	Wt	Met	Wt	x	---	---	---	---	---
Pat 21	Glioblastoma	70–79	0.5	Wt	Unmet	Wt	x	---	---	---	---	---
Pat 22	Glioblastoma	40–49	1	Wt	Unmet	Wt	x	---	---	---	x	---
Pat 24	Glioblastoma	60–69	0.6	Wt	Unmet	Wt	---	---	---	---	---	x
Pat 25	Tumorfree Tissue	70–79	0.8	---	---	---	---	---	---	---	---	x
Pat 26	Glioblastoma	80–89	0.5	Wt	Unmet	Wt	x (CD45 pregating)	---	---	---	---	---
Pat 27	Glioblastoma	60–69	0.9	Wt	Unmet	Wt	x (CD45 pregating)	---	---	---	---	---
Pat 28	Glioblastoma	60–69	0.8	Wt	---	Wt	x (CD45 pregating)	---	---	---	---	---
Pat 29	Glioblastoma	70–79	---	Wt	---	Wt	x (CD45 pregating)	---	---	---	---	---

## Sheet: Supplementary Data 5
Supplementary Data 5: Differentially expressed genes of the scRNA HSC subset. p values determined by 2-tailed, unpaired Student’s t-test with Bonferroni correction (Seurat default)
	Glioblastoma vs. Bone marrow		Glioblastoma vs. Blood
Gene name	Average diff	p value	Average diff	p value
RPS17	1.09318	2.54e-19	0.862079	0.0144551
CD48	0.932242	9.27e-09	0.815104	0.0193149
MIR181A1HG	0.931739	0.00119608	0.605292	0.00164789
TP53INP1	0.67927	1.3e-06	0.37496	1.02e-05
MPST	0.553296	7.36e-08	0.505448	0.0131423
HMGB1	0.489341	6.06e-06	0.320719	0.00462832
NUCB2	0.451067	1.13e-16	0.10791	0.000320557
DEPTOR	0.439361	1.58e-15	0.847932	0.000794178
CDH2	0.421846	4.62e-13	0.584778	3.22e-05
MIF	0.402927	3.17e-15	0.283827	0.0259927
SOX4	0.36353	0.000185289	0.0832885	0.0175923
HSP90AA1	0.351847	1.61e-10	0.204197	0.000161309
PXDN	0.333428	3.39e-06	0.279469	0.000838675
RAB27A	0.331928	6.24e-08	0.109011	8.42e-09
HPS4	0.326959	2.54e-11	0.269415	0.0117736
SERPINH1	0.315059	5.05e-16	0.362244	3.94e-09
MCL1	0.311204	9.23e-14	0.43377	0.00396262
ERICH4	0.311017	3.96e-16	0.359038	0.0147016
CXorf21	0.280288	1.39e-11	0.374701	7.44e-11
REV3L	0.280002	1.59e-09	0.000184498	0.00132047
CLEC2B	0.27197	1.04e-17	0.070355	6.76e-06
CLGN	0.267292	4.14e-13	0.447546	1.28e-10
PRDX4	0.254865	0.00545697	0.0617506	0.00314867
AC244502.1	0.251426	5.1e-14	0.317617	0.000107094
KCNN2	0.215318	7.81e-11	0.546233	0.0209215
ZFP36L2	0.214702	0.00016177	0.0086005	0.00233405
BLVRB	0.209289	7.79e-12	0.379871	0.00461023
ABCB9	0.197327	5.15e-30	0.413265	3.22e-05
CIP2A	0.193368	3.68e-15	0.108879	3.03e-17
CBX4	0.192382	6.89e-09	0.0265291	7.97e-05
HBS1L	0.175246	5.96e-06	0.00788531	0.000694129
ITGB3BP	0.169792	0.00982685	0.268951	0.0425917
RASGRP1	0.165325	4.8e-19	0.417901	0.0350837
FAM161A	0.161887	7.31e-09	0.173898	1.77e-06
FKBP11	0.159848	0.0284655	0.148722	0.0108795
SPINK2	0.149407	6.95e-20	0.515573	7.61e-07
CHCHD10	0.148307	3.48e-10	0.0667354	0.00077605
FCER1A	0.145048	3.76e-06	0.295152	5.74e-06
RNASET2	0.140108	9.29e-11	0.264117	0.00060246
XACT	0.121001	7.77e-22	0.366694	0.0209215
TIMP1	0.119612	7.94e-13	0.284956	0.0171768
RXFP1	0.119014	1.09e-25	0.723497	1.18e-14
CRIM1	0.115493	8.71e-14	0.16271	1.08e-07
ARHGEF12	0.111431	9.78e-13	0.212634	5.01e-07
SLC26A2	0.11113	1.62e-09	0.484797	0.0209215
GBGT1	0.109853	6.45e-17	0.264425	1.07e-10
CLPTM1L	0.10725	1.69e-12	0.254284	2.19e-05
GATA2	0.08125	2.52e-06	0.184402	0.000143768
IGF2BP3	0.0711777	3.37e-18	0.378101	0.000504682
IFIT1	0.0704823	6.38e-23	0.314917	0.00391995
TACSTD2	0.0700237	3.96e-16	0.0200474	0.0347303
COBLL1	0.0651166	2.15e-09	0.113706	1.74e-08
ETS1	0.0618591	0.00061287	0.0222201	0.00238215
ENO2	0.0517362	3.75e-21	0.171527	2.9e-17
IGHD	0.0430883	5.28e-05	0.239565	9.79e-07
NOG	0.0419442	1.55e-09	0.149301	0.0397532
FGF16	0.0275779	3.85e-20	0.231431	0.0209215
KCTD12	0.0272047	5.14e-12	0.0662217	0.000221702
CAMK2D	0.0153246	0.0127682	0.136785	0.0127335
AC253572.2	0.00558215	1.48e-05	0.184026	0.0419423
ARHGAP19	-0.00642437	0.0155317	-0.401828	3.02e-08
CCDC181	-0.0103448	2.4e-14	-0.196478	1.73e-19
IFNGR2	-0.0105926	0.0276417	-0.0970035	0.0173823
LRP6	-0.0207847	1.31e-15	-0.29811	1.27e-07
LAMA5	-0.0213141	0.000149798	-0.68644	1.13e-09
SLC16A1-AS1	-0.0220623	6.09e-11	-0.24823	2.13e-13
SMTN	-0.0291654	1.71e-17	-0.2185	0.0136393
PLK2	-0.0344849	2.27e-13	-0.237944	0.000268327
CNKSR3	-0.0399879	5.51e-06	-0.269818	0.000622941
SDF2L1	-0.057216	0.000741171	-0.173357	0.00578536
CDH9	-0.0611147	1.05e-24	-0.316781	1.23e-17
RHOC	-0.0612966	0.0274887	-0.325403	0.000191601
KBTBD7	-0.0638421	4.47e-10	-0.102654	3.45e-11
PPARGC1B	-0.0649729	2.84e-08	-0.0153768	1.51e-12
PLOD2	-0.0653544	3.84e-10	-0.291304	0.0323051
NCOA4	-0.0768899	7.74e-09	-0.321234	0.027077
ARHGAP6	-0.0848396	2.33e-07	-0.264062	3.99e-08
TTLL7	-0.0973864	2.34e-08	-0.795779	0.00535244
C1orf162	-0.109047	4.79e-06	-0.0815124	0.0438328
EMILIN1	-0.113682	0.00554097	-0.510215	0.00182904
COL18A1	-0.115444	8.62e-16	-0.114617	6.14e-09
RAB27B	-0.126061	5.01e-10	-0.310844	2.01e-07
AL358115.1	-0.128768	0.000860208	-0.774208	0.00422568
HSPA1A	-0.130434	1.46e-06	-0.238782	0.000206381
SMIM1	-0.140823	3.5e-10	-0.578327	0.000606298
PRDM8	-0.141206	5.48e-09	-0.0635909	0.00588685
CYB5D2	-0.152338	0.000526038	-0.194502	0.0378766
SV2A	-0.15307	2.16e-12	-0.663836	0.00126025
CST3	-0.154864	4.08e-09	-0.00497748	4.25e-06
PIM2	-0.15735	2.58e-07	-0.442847	0.0046334
RGS18	-0.163999	9.38e-06	-0.0540121	0.0262133
TIMP3	-0.172843	1.47e-06	-0.270501	3.19e-05
MEG8	-0.178131	0.000594042	-0.279265	0.000311427
OBSL1	-0.207446	1.05e-12	-0.135129	7.91e-05
ARL6IP1	-0.209505	8.97e-06	-0.0481951	0.000103195
C2orf88	-0.212939	2.18e-08	-0.00561674	0.00673135
LINC00899	-0.236638	5.79e-07	-0.144593	0.00281058
PABPC5	-0.241939	1.59e-10	-0.662185	3.45e-06
TDRD3	-0.276042	5.2e-10	-0.866503	0.00238118
MLF1	-0.287063	6.34e-09	-0.00796054	1.12e-10
SH3BP4	-0.287338	0.000741116	-0.20523	0.000528464
FHL1	-0.301767	0.032386	-0.140677	5.38e-05
HOXB6	-0.323061	0.000981578	-0.0800383	0.00294548
YES1	-0.331956	3.71e-08	-0.0197298	2.22e-05
HIST1H4C	-0.343153	0.00079301	-0.325014	4.72e-05
HOOK1	-0.352066	6.27e-14	-0.191998	2.04e-13
PELI1	-0.375866	7.47e-06	-0.00554461	1.3e-07
LIMCH1	-0.380514	5.93e-08	-0.183326	0.0214157
NPC2	-0.440765	1.48e-06	-0.120878	0.00442206
ZNF385D	-0.557317	0.034786	-0.389875	0.0165121
PCDH17	-0.569522	3.31e-16	-0.15965	0.00297652
LXN	-0.583168	0.00126004	-0.44315	0.000979844
FOSB	-0.612542	3.16e-11	-0.605867	1.57e-06
HLA-DRB1	-0.858066	8.56e-09	-0.601701	0.000123169

## Sheet: Supplementary Data 6
Supplementary Data 6: Differentially expressed genes of the scRNA MPP subset. p values determined by 2-tailed, unpaired Student’s t-test with Bonferroni correction (Seurat default)
	Glioblastoma vs. Bone marrow		Glioblastoma vs. Blood
Gene name	Average diff	p value	Average diff	p value
TMSB10	0.986676	2.78e-15	0.786566	1.01e-12
CCDC152	0.95796	2.09e-12	0.6217	5.84e-05
HMGB1	0.746288	2.13e-24	0.591864	5.51e-20
CALM2	0.67444	2.14e-09	0.557676	1.51e-07
TIMP3	0.666983	1.26e-05	0.604968	0.0121972
NCL	0.647539	1.42e-29	0.544285	4.11e-20
PRKDC	0.588507	2.95e-05	0.300054	6.87e-06
STMN1	0.582542	1.52e-08	0.488538	6.82e-13
YBX1	0.565049	3.7e-28	0.449554	4.3e-24
SMIM10	0.549491	1.28e-05	0.556915	0.00348041
AC244502.1	0.533003	3.19e-10	0.491849	0.0066121
HMGN2	0.521976	2.62e-15	0.342641	3.1e-13
MGST1	0.520338	2.49e-23	0.351441	2.59e-12
CYBA	0.519353	1.99e-09	0.288164	4.18e-09
FAM161A	0.50712	1.64e-06	0.318959	0.0010815
PIM1	0.492175	0.000308363	0.43992	4.92e-05
WDR12	0.471952	6.08e-07	0.332748	0.0182756
HIST2H2AB	0.465794	1.31e-07	0.455126	3.43e-05
ZFPM1	0.440582	6.91e-13	0.369441	0.00131087
ITGB3BP	0.438762	0.0023662	0.430059	0.0277141
TUBA1B	0.433921	3.22e-06	0.233893	6.16e-12
HLA-DPA1	0.424053	8.55e-23	0.314818	1.22e-16
CAT	0.421614	2.42e-05	0.202016	2.99e-05
SAT1	0.401935	0.000109548	0.43869	0.000665338
CALCOCO2	0.398071	1.66e-12	0.326096	4.16e-15
C2orf88	0.392069	1.34e-06	0.409337	0.0113317
TNFRSF19	0.388971	7.98e-33	0.544887	2.9e-07
ZNF208	0.37189	1.43e-15	0.342412	0.045898
MIF	0.362599	2.37e-21	0.247772	5.97e-18
LCP1	0.356222	3.65e-06	0.19118	0.000279303
CRNDE	0.352927	1.75e-07	0.134885	0.0021627
RGS18	0.344667	3.57e-07	0.482508	0.000117804
TUBB	0.340337	7.5e-09	0.323888	4.35e-19
TMPO	0.339212	5.17e-08	0.198045	7.19e-06
DNA2	0.336456	1.63e-06	0.197406	0.0112401
MEG8	0.336101	4.02e-16	0.340986	0.0218881
KLF3-AS1	0.329544	6.34e-07	0.217156	0.0138912
MPST	0.323781	9.11e-06	0.291651	1.83e-05
TMSB4X	0.323404	2.86e-07	0.125499	7.48e-06
CLGN	0.32024	7.34e-27	0.118103	1.05e-14
PLOD2	0.319763	5.53e-05	0.24676	0.0066778
BLVRB	0.31315	0.000409261	0.273746	0.0365986
CPA3	0.307711	9.42e-10	0.257234	0.000148538
TXNDC11	0.295566	8e-20	0.0729483	1.32e-09
STRADB	0.295088	4.42e-06	0.453181	0.0186738
FABP5	0.293602	3.9e-05	0.199829	0.00241961
HIST1H4C	0.291664	3.38e-10	0.203662	1.41e-10
NUCB2	0.28375	6.84e-05	0.18907	0.00308826
AC111000.4	0.28218	2.81e-19	0.571483	5.72e-08
CDH2	0.280262	6.94e-17	0.0777632	1.84e-05
ZEB2	0.271146	0.00385749	0.0329726	6.96e-06
CBX4	0.266532	4.62e-12	0.0613709	5.39e-10
PRSS57	0.262298	3.67e-07	0.285101	2.34e-06
FREM1	0.261889	5.68e-25	0.331143	4.95e-11
SLC16A1-AS1	0.259594	3.86e-19	0.0331337	1.04e-09
EVI2A	0.258058	1.18e-13	0.243555	3.57e-14
CIP2A	0.247585	1.05e-28	0.24472	9.51e-19
HSP90AA1	0.242347	4.23e-13	0.191128	8.74e-10
SOX4	0.242257	9.55e-06	0.034879	3.85e-07
H2AFZ	0.238939	1.1e-13	0.170754	1.56e-18
ATF5	0.231504	1.14e-12	0.241778	0.000238921
FNDC3B	0.230812	1.67e-15	0.320491	3.48e-06
FSIP2	0.227281	1.88e-36	0.152622	4.53e-17
NEAT1	0.219747	5.3e-05	0.240987	3.46e-07
SRGN	0.209479	0.00531282	0.312897	1.02e-10
PLEKHG1	0.205272	2.7e-14	0.284398	1.41e-10
ECT2	0.202427	4.61e-12	0.122471	1.49e-05
CAPN10-DT	0.201439	1.95e-33	0.0839288	0.0342607
PEBP1	0.199546	1.37e-17	0.117574	1.15e-12
PXDN	0.198674	3.52e-09	0.0852259	0.00188542
PTMA	0.196293	0.0006356	0.124909	0.00349894
HOOK1	0.194383	6.65e-27	0.0684542	3.76e-15
MROH8	0.191896	1.9e-15	0.175759	0.000844757
RFC3	0.182976	7.19e-06	0.112316	0.00182224
MS4A3	0.181932	9.23e-09	0.135958	0.00712973
CREBRF	0.179503	1.83e-06	0.0896041	0.000288695
AC006329.1	0.172642	4.63e-22	0.00124465	9.66e-05
HIST1H2BB	0.166649	3.7e-06	0.156837	0.0058838
HYOU1	0.163316	1.91e-17	0.0217005	8.88e-15
CD19	0.160405	4.93e-05	0.0607438	0.0020346
ERICH4	0.159838	5.14e-53	0.138426	5.79e-06
ALAD	0.159816	5.05e-29	0.181766	5.65e-14
CADM2	0.15939	1.16e-16	0.194292	1.1e-07
TSPAN5	0.157334	1.01e-38	0.0337349	1.12e-14
HIST1H2BN	0.155398	1.61e-17	0.143383	1.41e-05
KIF20B	0.146872	0.00131155	0.0582234	0.00250696
SPDL1	0.145398	2.69e-15	0.233266	2.52e-14
COLGALT2	0.145346	2.7e-14	0.0736294	3.91e-32
OSBPL10	0.142471	1.39e-25	0.018353	9.95e-06
HBS1L	0.139441	9.88e-15	0.017792	6.45e-09
SERPINH1	0.13767	2.65e-21	0.205542	3.51e-17
AC253572.2	0.13721	2.27e-14	0.13271	1.01e-09
TFR2	0.136093	1.68e-15	0.130418	0.0107664
TLE1	0.135493	0.00479831	0.111089	8.02e-06
HSPA8	0.13539	6.73e-14	0.106258	1.73e-10
ITGB2	0.120824	7.28e-17	0.10627	2.42e-10
LINC00685	0.119756	5.22e-19	0.211581	1.16e-11
HAL	0.117822	5.26e-10	0.0908169	0.00967539
SLC4A4	0.117162	4.43e-07	0.0367965	5.28e-10
CCDC181	0.113705	7.36e-23	0.222417	6.29e-18
FGF16	0.109924	4.94e-39	0.0927086	1.53e-11
MANF	0.107374	7.52e-10	0.0934293	1.29e-10
OGFRL1	0.106426	2.83e-11	0.104945	1.97e-11
AC097634.1	0.105663	1.84e-23	0.00911049	2.15e-08
GDF15	0.1054	4.47e-19	0.0992934	2.26e-06
SV2A	0.104354	1.05e-19	0.112315	6.61e-12
ZNF84-DT	0.103137	8.08e-58	0.10251	1.46e-07
TNRC6C	0.0994984	2.28e-07	0.065838	7.25e-05
IL1B	0.0989532	2.03e-08	0.0618269	1.03e-07
LRP4	0.0941774	1e-26	0.110549	0.0146762
KCNN2	0.0940116	5.25e-09	0.181629	3.63e-22
ASAP2	0.0900078	2.73e-26	0.031886	6.22e-18
PIEZO2	0.0889001	1.02e-29	0.253406	0.0124345
EMP3	0.0883243	9.47e-09	0.164033	9.67e-06
KLRF1	0.0882417	2.7e-14	0.140034	0.000577679
CNKSR3	0.0866095	8.71e-25	0.114217	9.62e-23
HAS1	0.0854385	2.63e-29	0.00179666	3.3e-05
GRN	0.0852234	7.43e-18	0.0558296	5.05e-13
FAM72C	0.0845173	3.08e-05	0.0129066	0.000162541
DNAJB4	0.0839944	3.07e-16	0.0100552	2.04e-10
FZD3	0.0827825	1.62e-14	0.0806977	8.09e-07
HSP90AB1	0.0819789	1.4e-21	0.0232653	2.28e-14
TNFRSF18	0.0727633	3.43e-24	0.270202	8.3e-09
CD9	0.0689128	1.63e-07	0.0391604	1.45e-08
MT1M	0.0662	5.26e-10	0.0662	3.7e-07
PEG10	0.0633843	4.1e-09	0.0693263	0.00948053
TXLNB	0.0608538	9.06e-10	0.179782	9.92e-09
ODC1	0.0557441	0.0319352	0.0285356	0.0173214
TMSB15A	0.0552227	0.00401099	0.075301	1.62e-05
ZNF703	0.0543072	1.65e-25	0.0533574	8.38e-10
USP6	0.0533489	1.96e-36	0.276701	1.99e-29
DTWD2	0.0515939	7.61e-31	0.0552532	1.57e-25
SPIB	0.0514346	5.19e-21	0.138975	0.00317011
TRH	0.0501772	1.71e-24	0.141608	7.81e-08
FCGRT	0.0500643	5.73e-09	0.0836345	4.2e-06
TRIM9	0.0498417	8.86e-34	0.0564637	0.0366768
PID1	0.0488357	5.26e-10	0.0556899	3.7e-07
ACY3	0.0481908	3.68e-07	0.395871	0.00134092
MYEF2	0.047491	0.0144634	0.253079	0.0059135
GPR68	0.0474353	4.37e-12	0.0674175	1.41e-06
PSAP	0.0473498	2.49e-11	0.121866	0.000440763
MAGI1	0.0419232	5.25e-09	0.183427	1.43e-21
HEY1	0.0407263	4.37e-12	0.0326794	0.016907
PTGR1	0.0374747	2.15e-05	0.0929798	2.42e-05
DHRS9	0.0344437	2.7e-14	0.03248	1.16e-05
BANK1	0.0336679	2.66e-15	0.024351	0.00173254
ABCB9	0.0318418	2.19e-29	0.0941514	3.32e-14
PIM2	0.0265165	1.06e-21	0.114878	9.65e-13
ASB3	0.0236435	3.46e-24	0.0927773	9.39e-19
SEC24D	0.0233472	6.05e-12	0.120858	2.73e-05
GOLM1	0.0218028	5.56e-08	0.0108606	0.016077
CD96	0.0210998	2.75e-06	0.0505086	0.00699118
EML2-AS1	0.020068	2.14e-15	0.168236	0.00172029
AC108134.2	0.0187026	5.23e-13	0.122809	0.0158145
NCAM2	0.0181509	1.23e-05	0.06066	0.00340896
GBGT1	0.0147454	5.69e-39	0.070058	5.35e-10
SDF2L1	0.0136027	1.02e-10	0.00687691	1.92e-12
DIXDC1	0.0129465	9.64e-08	0.0449577	0.0148613
KCTD12	0.00551453	1.72e-11	0.0646168	3.44e-05
TPSB2	-7.54e-05	7.94e-17	-0.0331206	0.00993188
SEC61B	-0.00234705	4.41e-12	-0.0702179	4.16e-13
PFN2	-0.00337872	9.55e-20	-0.00819184	5.44e-08
LRP6	-0.0044049	7.95e-29	-0.075932	2.77e-17
ARAP2	-0.00583508	1.27e-05	-0.0549538	1.07e-06
AL356488.3	-0.00690722	3.57e-20	-0.00831694	2.06e-10
JAM3	-0.017456	3.74e-15	-0.0647907	2.03e-10
ZFP36L2	-0.0183333	0.000373288	-0.00598328	1.22e-08
PPP2R2B	-0.0190807	1.4e-31	-0.0559645	0.00145438
AL139246.5	-0.0220487	1.14e-34	-0.0713185	3.01e-05
PPARGC1B	-0.0243559	1.07e-12	-0.0213557	0.00091403
SLC24A3	-0.0263006	2.17e-28	-0.139827	2.4e-16
RASAL2	-0.0288767	2.44e-29	-0.158875	1.47e-08
RGPD2	-0.0330623	3.18e-09	-0.0225812	0.044096
PLEK	-0.0338532	0.000235764	-0.100828	0.00136235
SORBS1	-0.0395203	4.64e-42	-0.0488719	0.00138657
GBP5	-0.039701	1.51e-21	-0.0955636	2.92e-05
KIF1C	-0.04161	9.81e-32	-0.0109777	8.85e-24
PRDX4	-0.0458663	6.44e-07	-0.0420735	8.21e-07
FKBP4	-0.0477169	0.000892189	-0.192922	0.000196216
TMEM154	-0.0491985	1.99e-05	-0.113951	0.00116654
PLD4	-0.0505546	0.0257119	-0.0333331	0.0103921
LRRC4C	-0.0543861	1.99e-28	-0.0210454	0.0118629
GMPR	-0.0611898	1.85e-13	-0.16627	0.0060706
FNBP1L	-0.0618741	1.39e-05	-0.194485	0.0198608
BEX3	-0.0650177	1.76e-06	-0.00847456	0.000130428
LAMA5	-0.067352	0.0132341	-0.009461	3.69e-13
ANXA5	-0.0673529	0.00143787	-0.12961	0.000686317
RAMP1	-0.0689462	4.72e-11	-0.0898979	0.00512314
TCF7	-0.070588	2.21e-07	-0.0862374	2.86e-05
NUCKS1	-0.0735038	0.0031971	-0.125821	0.000193168
S100A6	-0.075184	3.15e-13	-0.032228	7.06e-13
ADGRE5	-0.0781123	0.00631696	-0.208839	0.00814104
RGS2	-0.0820358	0.0381322	-0.18518	0.0134496
DUSP22	-0.0836056	8.8e-11	-0.0632412	6.88e-09
TXNDC5	-0.0896896	0.0476334	-0.17674	0.0173103
TIMP1	-0.0906598	3.17e-14	-0.0797352	8.13e-17
TAL1	-0.0927052	1.91e-15	-0.0272903	7.65e-05
ACTB	-0.0927225	6.66e-08	-0.152434	0.000457732
STXBP2	-0.0956086	0.0161403	-0.184606	0.000401279
LDB1	-0.0983999	1.07e-11	-0.015284	2.91e-07
PRAM1	-0.0997717	1.06e-06	-0.278383	0.00119294
PRMT9	-0.100925	1.59e-10	-0.0351084	2.38e-09
HIPK1-AS1	-0.101727	3.67e-26	-0.046954	0.000257433
HNRNPAB	-0.107899	0.000563999	-0.197802	0.022803
PLS3	-0.108371	2.6e-31	-0.0998506	4.23e-07
C1orf162	-0.111824	1.77e-05	-0.0178963	2.1e-05
PRIM1	-0.121378	1.09e-06	-0.133473	0.002553
EREG	-0.123468	0.0319369	-0.123286	0.0110644
LRRC75A	-0.124712	5.68e-10	-0.0219737	7.96e-10
SLC39A8	-0.127842	3.23e-05	-0.157077	4.69e-12
HSPA1B	-0.133034	0.0247536	-0.0450572	0.0167762
MYH10	-0.140528	9.12e-13	-0.240993	0.0351278
HOXB6	-0.142155	1.3e-12	-0.0954067	0.000300977
SLC22A17	-0.153028	1.08e-27	-0.0102472	2.86e-05
PELI1	-0.153225	6.34e-09	-0.0232759	2.66e-09
NFKBIA	-0.16098	8.06e-09	-0.0675411	1.16e-10
AC123912.4	-0.164052	2.15e-13	-0.280282	9.21e-06
OBSL1	-0.167709	1.26e-19	-0.167091	9.85e-06
CDC42BPA	-0.174695	5.34e-17	-0.160489	1.5e-10
HIST1H2BC	-0.178196	8.24e-10	-0.0433203	7.75e-07
LACC1	-0.18096	2.01e-07	-0.23172	3.53e-06
LIMCH1	-0.185991	1.79e-14	-0.178955	1.15e-06
HIST1H2BJ	-0.186022	9.88e-06	-0.0503912	0.000343835
IRF2BPL	-0.18783	5.04e-11	-0.11628	0.000232538
S100A4	-0.189567	6.7e-19	-0.141235	1.77e-14
CYP51A1	-0.19183	9.81e-05	-0.215411	0.000347171
XACT	-0.191881	3.38e-12	-0.284219	8.05e-07
C1R	-0.192227	3.55e-11	-0.0717862	3.43e-09
SHC2	-0.198856	3.51e-18	-0.0459706	0.0224988
NRIP1	-0.200002	0.00300957	-0.153759	0.0156894
VASP	-0.204309	0.00565487	-0.191335	0.0417873
SPRY1	-0.208699	3.81e-06	-0.182572	1.43e-05
LOX	-0.210485	3.55e-31	-0.0117054	2.08e-08
SLC18A2	-0.218973	1.08e-18	-0.0692234	2.34e-08
FAM13A	-0.22279	3.9e-13	-0.17011	1.43e-05
MACC1	-0.224445	3.86e-14	-0.182068	0.0174618
PLAAT4	-0.227607	0.00410097	-0.214626	0.000126108
HLA-DRB1	-0.23173	2.26e-17	-0.249068	2.43e-16
MEG3	-0.235615	1.01e-09	-0.0980113	0.037691
PCLO	-0.239218	5.37e-20	-0.0688912	6.56e-05
BRI3	-0.240297	4.16e-05	-0.286691	3.17e-05
CACNB2	-0.240382	3.53e-19	-0.0119686	5.98e-12
KRT1	-0.244573	4.43e-07	-0.159128	0.0159632
IER2	-0.255384	0.00151731	-0.0949403	0.00302791
AC104248.1	-0.25924	2.08e-18	-0.348981	1.14e-09
ATP2B1	-0.261086	3.14e-10	-0.265591	7.61e-06
NPC2	-0.26406	2.09e-17	-0.215615	1.79e-16
CEBPB	-0.268769	8.56e-05	-0.0647191	0.00488656
TXNIP	-0.270629	1.44e-07	-0.352568	7.38e-08
HOXA9	-0.271138	0.000117695	-0.342754	0.0187705
SYT11	-0.274137	2.59e-08	-0.15327	2.13e-11
MGLL	-0.279704	0.000345724	-0.113205	0.00250722
EVI2B	-0.280728	1.66e-05	-0.27347	4.95e-06
FIGN	-0.28262	2.64e-33	-0.0275547	0.00427446
FAM133A	-0.284847	3.2e-10	-0.0853742	7.76e-08
PPP1R9A	-0.293123	1.25e-17	-0.0250042	0.0217529
FHL1	-0.309231	0.00101018	-0.234781	1.27e-05
COL18A1	-0.312814	8.57e-27	-0.0204773	4.32e-10
ANXA1	-0.312845	7.55e-06	-0.217677	1.12e-06
ZEB1	-0.315318	0.000467476	-0.234369	0.000109693
KRT18	-0.317606	1.62e-10	-0.200313	0.000157758
YES1	-0.318981	6.92e-10	-0.127255	2.3e-05
TUBA1A	-0.355518	8.09e-07	-0.281233	1.23e-06
AUXG01000058.1	-0.414315	1.74e-08	-0.202572	0.00232514
MLF1	-0.435836	2.34e-08	-0.174886	2.41e-06
BEX1	-0.449871	1.26e-10	-0.333999	1.25e-05
SSR4	-0.452368	1.78e-10	-0.543907	4.14e-06
RPS17	-0.454567	1.51e-20	-0.483892	2.5e-10
LDLR	-0.455429	3.43e-06	-0.0118849	1.85e-05
SPCS1	-0.462015	5.18e-06	-0.515622	0.00117028
LMAN1	-0.474987	0.0257897	-0.562124	0.0045606
ATP8B4	-0.48864	2.09e-05	-0.41874	0.00222328
LY6E	-0.582782	0.0151693	-0.731618	0.0011755
PBX1	-0.619165	6.61e-05	-0.403329	0.0499371
ATP2B1-AS1	-0.639623	0.0249047	-0.496064	0.00415152
AIF1	-0.68467	4.87e-33	-0.574056	4.54e-25
CLEC2B	-0.821254	0.00134688	-0.808985	5.35e-05
SPINK2	-1.07279	3.6e-09	-1.07765	6.3e-10

## Sheet: Supplementary Data 7
Supplementary Data 7: Differentially expressed genes of the scRNA GMP subset. p values determined by 2-tailed, unpaired Student’s t-test with Bonferroni correction (Seurat default)
	Glioblastoma vs. Bone marrow		Glioblastoma vs. Blood
Gene name	Average diff	p value	Average diff	p value
HLF	0.482807	1.39e-05	0.388782	0.000323837
FTH1	0.464413	0.000894723	0.438168	6.25e-06
NUCKS1	0.436891	9.71e-17	0.493558	7.48e-06
FTL	0.426703	5.92e-07	0.527466	0.00010036
AC011139.1	0.389319	2.99e-08	0.122221	7.99e-13
CD96	0.348864	9.52e-07	0.436796	0.00250504
LIMCH1	0.341454	1.32e-06	0.320437	0.00447383
DAD1	0.317882	2.74e-16	0.495151	0.00162077
DUT	0.315911	3.13e-07	0.605356	8.1e-06
FCER1A	0.313102	0.00276166	0.305327	0.0146303
RYR3	0.304042	7.78e-07	0.308459	0.0146303
BEX1	0.303019	1.54e-09	0.586509	2.02e-08
SLC26A2	0.299504	5.93e-07	0.239674	0.00138054
LY86	0.296691	9.64e-09	0.0698373	0.00283542
CLGN	0.295065	5.52e-08	0.209789	0.0175293
ACSM3	0.291895	1.73e-10	0.237022	1.16e-05
MEG3	0.283862	0.000629259	0.176091	0.00370226
LINC00484	0.279213	8.72e-45	0.202951	0.000665126
PRMT9	0.262762	4e-06	0.344984	0.000137204
FIGN	0.261414	7.72e-33	0.115211	4.18e-06
HLA-DQB1	0.242128	5.41e-19	0.281928	2e-10
THSD7A	0.240778	3.17e-31	0.366675	9.53e-06
PELI1	0.237493	0.00118584	0.105033	0.000269341
CIP2A	0.224564	1e-08	0.697641	1.54e-07
CDH7	0.209241	1.63e-16	0.199882	0.00447383
USP6	0.206336	2.81e-17	0.546483	1.09e-08
KCNN2	0.206024	6.33e-15	0.534558	3.05e-07
GMPR	0.201923	1.31e-19	0.155953	2.02e-12
AL359813.1	0.193046	5.09e-33	0.248482	0.00261213
ST6GAL2	0.192548	3.25e-08	0.186781	0.0462151
SEC14L2	0.190829	8.25e-14	0.0191783	0.00708247
MAMDC2	0.185391	3.8e-16	0.521238	2.62e-09
MS4A3	0.179748	9.5e-07	1.11571	0.0161702
SACS	0.171828	6.75e-05	0.27543	0.000603616
AZIN1-AS1	0.171723	5.46e-19	0.213309	0.0420431
DIAPH3	0.168594	5.92e-05	0.440028	0.000352034
CST3	0.167313	5.97e-16	0.232839	6.98e-06
HIST1H2AJ	0.160902	1.71e-10	0.464149	7.74e-08
BMP6	0.157118	7.54e-20	0.133064	0.0174751
TMOD1	0.156105	1.07e-08	0.0102953	0.00104113
SLC25A23	0.152472	5.34e-33	0.100874	2.13e-17
TTLL7	0.14997	4.39e-21	0.38281	8.3e-21
ZNF84-DT	0.149194	1.36e-30	0.187605	2.25e-06
PRKAR2B	0.14895	0.000430019	0.375296	1.13e-07
TNFRSF19	0.14399	3.27e-12	0.0384878	5.39e-07
AIF1	0.135158	3.09e-32	0.142411	4.3e-15
ATP2B1	0.134101	1.73e-10	0.432958	0.0122545
GBP5	0.133606	4.44e-15	0.035666	0.00462896
CA2	0.133112	2.92e-15	0.0925813	1.08e-12
HSPD1	0.128932	4.35e-20	0.354321	4.4e-10
PLAAT1	0.127226	9.92e-13	0.174053	6.25e-06
MAD2L1	0.126586	0.0223374	0.399525	1.2e-07
FBXO5	0.125889	0.0361549	0.0186025	0.00282489
CCDC152	0.117775	4.16e-11	0.0518069	6.65e-20
CRABP1	0.117541	8.74e-31	0.595575	4.59e-06
PKMYT1	0.11658	9.94e-07	0.215782	0.00345577
LCP1	0.115049	2.91e-09	0.272754	0.00147568
DNA2	0.114356	1e-09	0.349771	3.54e-14
RXFP1	0.112688	4.52e-35	0.357078	1.51e-10
ASB3	0.108919	3.05e-15	0.125226	2.68e-15
NEDD4L	0.105127	2.86e-08	0.292653	0.00501892
EFNA1	0.104876	9.88e-28	0.189802	0.00948469
MIAT	0.0995053	2.3e-12	0.177015	0.00773945
SMTN	0.0965763	8.78e-24	0.186084	9.86e-05
CCDC181	0.0958453	2.23e-25	0.220777	8.48e-28
UCHL1	0.0932925	7.27e-10	0.310783	1.16e-05
IGF2BP3	0.0927527	1.49e-18	0.0943984	0.0281481
SMIM1	0.0926584	0.000739498	0.181482	2.23e-08
TUBA1B	0.0900643	7.22e-05	0.430017	0.000997656
PEA15	0.0885647	6.05e-14	0.139507	0.0124805
HYOU1	0.0884828	0.0401154	0.445029	0.00404217
AC073140.1	0.085999	1.67e-12	0.0878551	0.00125874
AL139246.5	0.0850312	7.99e-33	0.186344	5.07e-20
IFIT1	0.0842182	2.17e-42	0.121769	0.00577916
HSPA5	0.0822759	5.65e-05	0.678727	0.0483132
PFN2	0.0818504	4.79e-05	0.126928	9.05e-11
HIST1H2AL	0.0815632	0.00528738	0.28162	2.52e-05
HAS1	0.0807351	7.24e-30	0.0429299	6.36e-08
SLC24A3	0.0790918	7.55e-20	0.322434	1.04e-18
CDKN2C	0.0769009	2.73e-12	0.132305	7.86e-12
HSPA8	0.075198	1.44e-13	0.309571	0.00121337
MS4A2	0.0710423	5.17e-06	0.147125	0.0462151
KRT18	0.0710047	1.31e-06	0.151359	1.24e-10
ZEB2	0.0709304	1.39e-07	0.0849369	0.00150964
ARL6IP1	0.0704566	2.61e-08	0.12892	2.29e-07
LINC00899	0.0688752	0.000623716	0.442354	5.48e-05
DISC1FP1	0.0674688	6.09e-21	0.104743	7.52e-16
ALAD	0.066014	1.05e-18	0.0714828	1.51e-12
MROH8	0.0658809	3.71e-05	0.244807	0.0106712
MYBL2	0.0649358	0.00105839	0.38732	0.000812365
KIF23	0.0628313	8.9e-08	0.065795	5.83e-14
HBD	0.062512	0.000550217	0.0758469	0.0348283
C1orf115	0.0621185	3.04e-49	0.0246151	9.36e-07
MT1M	0.0595996	9.28e-08	0.0595996	0.00447383
HIST1H3I	0.0575855	0.000941176	0.0221708	0.0236668
LXN	0.0567407	8e-07	0.0725793	7.07e-07
FAM182A	0.0538336	1.31e-20	0.0206908	1.21e-29
KIFAP3	0.0509776	2.64e-08	0.0382398	2.47e-06
ZNF331	0.0473841	3.5e-11	0.0225582	2.84e-11
PLAUR	0.0472246	4.23e-09	0.0864555	0.0285196
ECT2	0.0461287	3.37e-09	0.238344	4.03e-05
PID1	0.045006	9.28e-08	0.0339541	4.13e-18
FRMD3	0.0395346	3.34e-12	0.0740243	0.00447383
PIMREG	0.0393123	4.26e-09	0.0714392	0.0146303
C1R	0.0392525	6.48e-09	0.221234	1.96e-20
SLC39A8	0.0390421	1.17e-07	0.153813	2.43e-10
CTSB	0.0390213	6.49e-06	0.0284209	0.0373645
ALPK3	0.0366861	2.94e-39	0.0571344	4.87e-07
TNFRSF9	0.0359069	1.39e-18	0.031374	0.0205059
HIST1H3G	0.0357192	0.000114837	0.232292	0.00010036
CCNA2	0.0346283	0.00332158	0.289902	0.000371956
NDC80	0.0342941	1.76e-06	0.264532	1.34e-05
RFC3	0.0334818	3.27e-05	0.205462	4.66e-10
NPIPA1	0.032251	1.95e-16	0.0907997	0.00067284
RRM2	0.031493	0.00256372	0.282658	3.27e-08
GAL	0.0306167	1.21e-15	0.0581406	0.0462151
ADAMTS3	0.0266974	5.96e-06	0.103622	0.0462151
AC108066.2	0.026348	8.45e-36	0.135692	3.05e-07
ANXA1	0.0242154	4.01e-09	0.65118	0.0141664
IFIT3	0.0221118	0.000130611	0.0364804	0.00641937
HNRNPAB	0.0208542	7.35e-09	0.354016	0.0039475
CEP152	0.020383	0.00279441	0.00441507	4.31e-05
HIST1H2BJ	0.0171614	1.46e-05	0.143662	2.6e-11
TNFRSF25	0.0170196	1.37e-15	0.0565307	1.29e-07
RASAL2	0.0169679	2.77e-25	0.110701	1e-11
MAL	0.016607	8.24e-49	0.0198069	0.000470406
TACSTD2	0.0157739	5.77e-67	0.076509	1.38e-08
APOBEC3A	0.0148553	2.84e-15	0.0231209	0.0111238
SIGLEC10	0.0137464	6.93e-32	0.0652077	7.99e-07
CKAP2L	0.0118361	7.47e-06	0.09181	0.00447383
GCH1	0.010224	4.88e-08	0.00899285	4.6e-12
CFP	0.00912186	0.0273716	0.215203	6.84e-08
CDCA5	0.00902831	0.00403144	0.297495	1.31e-05
CNRIP1	0.00788691	0.00211523	0.00922448	0.000805349
TRIM9	0.00759204	3.07e-28	0.109334	0.000611644
UBE2T	0.00671472	0.000103071	0.160425	4.09e-06
SSR4	0.00624255	5.46e-14	0.225843	0.00193917
LAMA5	0.00618318	7.78e-07	0.0166708	0.0146303
PON2	0.00602366	4.97e-17	0.157862	2.76e-11
ENAH	0.00464141	1.22e-18	0.178781	2.81e-05
AC022730.4	0.00304025	5.91e-15	0.0222051	1.27e-13
COLGALT2	0.00252446	3.58e-32	0.304686	0.000128112
LRP8	0.00174573	3.44e-05	0.26426	0.000251819
RNF180	-0.0010119	4.79e-05	-0.135657	1.13e-16
EZH2	-0.00214407	8.44e-05	-0.217701	8.74e-05
RTTN	-0.00216213	5.81e-08	-0.211099	0.00288725
SCRG1	-0.00267675	1.76e-10	-0.0946905	2.24e-05
CHST2	-0.00496448	4.97e-13	-0.11464	4.1e-11
LDLRAD4	-0.0179489	0.000110095	-0.538708	1.53e-05
CRIM1	-0.0222996	9.63e-13	-0.114258	8.91e-07
NFIX	-0.0241347	1.68e-10	-0.146967	2.24e-10
HIF1A-AS3	-0.0276819	1.88e-13	-0.0719681	6.04e-11
SMPD3	-0.0289402	2.45e-05	-0.176847	0.000899637
KBTBD7	-0.0289611	5.86e-12	-0.359134	1.47e-07
AC016866.1	-0.0304921	5.62e-16	-0.114977	3.47e-05
ABCG2	-0.0349585	2.27e-06	-0.0710018	0.0103313
CEP78	-0.0375159	0.0214809	-0.0581021	1.03e-11
CAPN5	-0.0399768	0.000619905	-0.260586	0.000350356
ANKRD26	-0.0402107	1.95e-05	-0.198722	4.68e-06
GZMM	-0.0444756	0.000160109	-0.0278973	1.38e-06
SEC14L1	-0.0463408	8.32e-06	-0.253578	0.00265989
HOOK1	-0.0464367	2.15e-06	-0.00967564	1.63e-18
SPDL1	-0.0495486	5.35e-08	-0.245823	0.00524523
CLECL1	-0.0503052	5.44e-13	-0.00268469	5.65e-17
CLEC2B	-0.052971	0.00751611	-0.360327	0.000254781
PTMA	-0.0566559	7.17e-06	-0.0915867	0.00143762
EMC1-AS1	-0.0625039	1.04e-14	-0.151342	3.88e-05
EVI2A	-0.0699207	2.21e-08	-0.139806	0.000457826
RGS1	-0.0725384	4.6e-06	-0.160197	1.11e-06
TANC1	-0.0777601	1.16e-09	-0.0358631	3.15e-17
AC079062.1	-0.0823044	7.06e-09	-0.73014	0.00134232
PIM2	-0.0830026	0.00140133	-0.37944	0.000137299
TNNI2	-0.0838767	1.13e-11	-0.0808388	0.0187514
SEMA4A	-0.0891367	1.5e-13	-0.0785547	0.0044493
TIMP1	-0.093788	3.1e-07	-0.12269	3.6e-05
ZGRF1	-0.100866	0.0215518	-0.151096	5.88e-15
TMEM198	-0.100976	1.65e-20	-0.100976	8.85e-09
TUBA1A	-0.101022	1.12e-13	-0.278455	1.07e-05
SH3BP4	-0.101891	2.97e-06	-0.110933	8.76e-11
TSPAN7	-0.103145	4.49e-06	-0.0937822	0.00174376
RAB3IP	-0.110989	3.78e-08	-0.148403	0.00936061
ID2	-0.115672	1.71e-06	-0.287182	6.66e-06
TRIM47	-0.117708	1.8e-11	-0.260951	0.00405989
KPNA2	-0.120071	3.71e-05	-0.0922704	5.47e-09
ADA2	-0.138912	3.66e-08	-0.119604	1.3e-09
RUNX3	-0.140311	3.6e-06	-0.511299	0.000938777
MAST4	-0.142083	0.000620679	-0.0836102	1.45e-07
PRSS21	-0.143611	5.55e-16	-0.079114	1.09e-08
IFITM3	-0.145595	0.0202764	-0.353431	0.00157558
CYTIP	-0.150687	2.5e-05	-0.595525	0.000560962
MYB	-0.154161	0.00602017	-0.124184	5.97e-05
LGALS3BP	-0.155279	0.00671179	-0.0192968	0.0019199
JAM3	-0.160028	5.3e-08	-0.361586	6.47e-09
EMP3	-0.160081	0.0426457	-0.227426	0.0105091
MAP9	-0.162084	9.69e-06	-0.543444	0.0133689
ARHGAP19	-0.162091	3.55e-06	-0.0789924	0.00572346
HOTAIRM1	-0.164158	0.00785563	-0.204946	8.53e-08
RGMA	-0.181941	2.88e-06	-0.300372	2.1e-06
PAM	-0.182205	9.06e-07	-0.168637	4.86e-07
RAMP1	-0.18523	0.00052378	-0.369119	1.3e-05
HLA-DRB1	-0.187093	7.77e-11	-0.243244	2.86e-06
CCDC50	-0.189568	1.79e-07	-0.440529	2.19e-07
AC097634.1	-0.189879	1.84e-15	-0.0763028	2.7e-10
MAGI2-AS3	-0.197376	0.000950631	-0.031516	0.00142829
CYB5D2	-0.200583	5.8e-06	-0.297903	0.00274689
NPC2	-0.20654	2.42e-21	-0.107816	8.6e-08
FOSB	-0.21388	6.54e-16	-0.192914	4.67e-09
AL021155.5	-0.216121	0.024078	-0.13248	0.000141767
LINC02470	-0.226532	6.96e-11	-0.191337	2.44e-11
S100A4	-0.2394	1.66e-12	-0.0581179	1.24e-06
KLF4	-0.256521	0.000185355	-0.3598	0.000414272
HMGB1	-0.263181	3.56e-09	-0.325682	1.21e-07
HIP1	-0.269623	1.07e-08	-0.0136035	0.00156291
KLF2	-0.281107	0.00654656	-0.499885	0.0221737
TOP2B	-0.293453	1.06e-06	-0.454962	2.99e-05
FLNA	-0.303126	9.9e-17	-0.0767052	0.000225815
FABP5	-0.307497	5.94e-15	-0.0409325	4.98e-06
OCIAD2	-0.30878	5.29e-05	-0.524667	0.00674744
CD320	-0.322983	2.45e-05	-0.371825	0.00201901
SEC61B	-0.323796	2.36e-26	-0.347181	3.25e-17
GAR1	-0.334183	0.00988679	-0.0406564	1.81e-06
HMGN2	-0.349193	3.88e-08	-0.179799	3.44e-11
NOP56	-0.360205	0.00254166	-0.0229984	0.017439
MMP2	-0.371688	0.000104079	-0.376159	0.0199137
CASP6	-0.380893	0.0145198	-0.0431183	0.00091619
IGFBP7	-0.382008	5.47e-06	-0.174585	0.000146064
LGALS1	-0.39576	0.0027675	-0.17247	0.00464026
YBX1	-0.398925	3.53e-25	-0.147622	2.75e-12
NFKBIA	-0.410714	6.12e-09	-0.285532	0.00437611
TMSB10	-0.463858	2.26e-11	-0.637254	0.00187964
NEGR1	-0.466188	0.0019809	-0.440782	1.7e-05
CDC25A	-0.498927	0.00193476	-0.355989	4.26e-31
RNASET2	-0.500666	2.13e-19	-0.392199	1.33e-06
UBE2J1	-0.541715	0.0276404	-0.911595	0.00219565
GIHCG	-0.548698	4.69e-22	-0.227187	2.66e-08
AL162390.1	-0.651087	8.59e-08	-0.0235184	0.0187013
ITM2C	-0.680279	0.000243284	-0.478849	0.00336119

## Sheet: Supplementary Data 8
Supplementary Data 8: Differentially expressed genes of the scRNA MEP subset. p values determined by 2-tailed, unpaired Student’s t-test with Bonferroni correction (Seurat default)
	Glioblastoma vs. Bone marrow		Glioblastoma vs. Blood
Gene name	Average diff	p value	Average diff	p value
AIF1	0.808403	0.0104034	0.48811	6.16e-06
HLF	0.732156	7.41e-06	0.485625	0.0101119
SV2A	0.700807	0.000399113	0.634297	0.00235831
BRI3	0.517363	0.000663571	0.386719	0.00017771
NOG	0.49549	1.47e-09	0.224835	3.26e-18
CASC15	0.47516	5.49e-05	0.0985397	0.00012634
MEG3	0.462031	9.02e-09	0.226486	0.00479417
MYO16	0.457966	6.63e-05	0.263255	0.00296765
OBSL1	0.41203	1.1e-10	0.25696	8.51e-08
LIMCH1	0.41022	0.0250957	0.288127	0.000258868
PRAM1	0.401164	0.000194551	0.181505	0.00335416
MIR99AHG	0.371345	0.00395248	0.241252	0.0238112
JAM3	0.361265	0.00120959	0.201297	0.00734911
SERPINB1	0.344222	5.02e-06	0.192364	1.99e-07
MXRA7	0.326839	0.00262463	0.196366	2.06e-14
PHLDB2	0.320977	0.00356227	0.0285891	0.000124355
SCD5	0.320441	4.4e-09	0.30843	6.78e-18
NUCB2	0.303525	1.82e-05	0.268215	1.22e-06
KRT18	0.294939	0.000175399	0.360864	0.00114595
AC100771.2	0.293189	2.81e-11	0.0218732	5.38e-06
LRP6	0.281752	1.28e-11	0.221678	7.57e-14
AC097634.1	0.279216	2.88e-19	0.244698	2.55e-13
AL359813.1	0.277732	1.52e-10	0.217039	0.00277519
SEC61B	0.274998	1.42e-10	0.591671	6.11e-07
DUSP22	0.27423	0.00876548	0.0912259	0.0271117
HEMGN	0.26869	3.32e-08	0.256258	0.000270461
FSIP2	0.265423	3.76e-31	0.162634	3.82e-15
RASSF6	0.262671	0.00356227	0.233196	0.00463636
FIGN	0.257828	7.03e-07	0.326314	1.07e-06
MAMDC2	0.254056	0.00356227	0.0464185	6.71e-14
RGS18	0.253207	0.000224734	0.173175	0.0027397
UCHL1	0.246182	3.21e-13	0.187084	2.61e-10
FOSB	0.236589	8.85e-06	0.253568	0.000969221
AL139246.5	0.228298	1.07e-27	0.0562774	1.22e-05
COBLL1	0.225527	5.69e-06	0.23275	6.2e-07
SMTN	0.22461	5.09e-09	0.22341	0.00446617
AC108134.2	0.224583	3e-05	0.208449	1.21e-07
AC091814.1	0.221549	7.03e-07	0.162274	0.00168268
SH3BP4	0.216846	2.17e-05	0.151795	1.19e-05
CD72	0.207684	0.00356227	0.19675	3.22e-06
BANK1	0.203825	1.37e-12	0.209676	2.1e-08
TMSB10	0.200551	7.4e-05	0.450215	0.00019156
BMERB1	0.195802	2.73e-08	0.259019	1.11e-06
RAMP1	0.191641	0.00134318	0.168283	6.34e-06
GBP5	0.183931	0.000515988	0.125385	0.0499332
MAP3K7CL	0.183381	5.47e-08	0.0634945	1.14e-14
EIF3A	0.17548	0.0142976	0.28681	0.0108629
CDKN1C	0.173401	0.00441867	0.244241	0.0103187
CRIM1	0.16642	7.81e-05	0.188796	0.000483423
FGFR1	0.150283	0.0320745	0.133089	0.00364402
HOXB6	0.149663	7.41e-06	0.188543	2.2e-20
TCHH	0.148923	2.33e-06	0.113524	0.000290889
COL18A1	0.147016	0.00180425	0.222867	0.0272139
NFKBIA	0.145547	2.31e-09	0.105534	3.66e-05
CEBPB	0.144715	0.000149554	0.24005	1.38e-06
PTCH2	0.142192	0.000390322	0.035022	0.0096569
ZNF331	0.141249	4.37e-05	0.0822784	8.08e-10
RXFP1	0.14069	7.44e-10	0.0747169	5.73e-36
TPM1-AS	0.134025	0.000187971	0.0887543	3.78e-23
PLOD2	0.129409	0.000110003	0.338429	0.0012181
CXorf21	0.125147	4.74e-13	0.0399793	0.0375227
TYMP	0.112933	0.000752428	0.0317717	5.55e-06
CRTAM	0.108027	8.06e-15	0.0842129	0.00236975
ANXA1	0.107359	8.68e-07	0.181061	0.00236668
CADM2	0.107341	6.63e-05	0.115058	8.63e-11
AC111000.4	0.102879	0.000515988	0.221562	3.21e-10
STX11	0.102548	1.58e-06	0.121534	3.45e-06
IQCA1	0.100969	0.00137471	0.0689202	2.43e-15
FGF16	0.0985942	0.00356227	0.109857	0.00463636
EMILIN1	0.0958571	0.0221782	0.157166	6.3e-12
LOX	0.0920719	1.08e-23	0.220857	0.0238595
ITGA2	0.0900207	5.16e-05	0.00798322	4.75e-08
HAL	0.0894394	0.00899575	0.156615	0.0114975
HMGN2	0.0892707	4.79e-05	0.119277	3.66e-08
NCL	0.0878031	3.71e-06	0.215023	9.63e-07
KBTBD7	0.0877249	2.05e-17	0.076786	0.00420323
KIAA0087	0.0874939	6.63e-05	0.0827032	0.00698118
HIST1H2BB	0.0859124	1.67e-05	0.0332349	2.81e-08
TSPAN5	0.0844545	1.14e-17	0.315437	1.54e-23
RAB3IP	0.0836595	0.000129073	0.204591	0.00122751
PPP2R2B	0.0805648	0.0221782	0.0701833	3.12e-17
PFN2	0.080395	2.06e-13	0.10698	0.0006971
SSR4	0.0789743	1.78e-07	0.210603	0.0019158
ERICH4	0.078639	3.91e-44	0.139398	0.00630672
AL356488.3	0.0774442	0.00507966	0.038547	0.0251453
SLC25A23	0.074743	1.01e-22	0.0716199	0.00126069
ITGB2	0.073161	2.63e-11	0.0394588	5.19e-10
AC108066.2	0.0706695	0.000515988	0.212808	9.76e-12
NQO1	0.0661908	7.12e-10	0.0343174	6.22e-15
ASB3	0.0650875	4.48e-07	0.0281038	2.76e-08
FNBP1L	0.0649521	0.000126537	0.0834815	0.000501209
EPN2	0.0632129	1.6e-28	0.0197573	0.0447855
ALDH1L1	0.0610292	6.63e-05	0.172453	2.87e-29
PEBP1	0.0604895	0.00055618	0.226724	0.00159243
FAM133A	0.0576744	3.65e-10	0.218086	5.87e-20
UGCG	0.0537385	1.08e-05	0.131267	0.000127321
ZNF84-DT	0.0488519	2.01e-31	0.184587	0.00163615
HSP90AA1	0.0388105	1.73e-08	0.247451	7.58e-08
RORA	0.0373645	2.76e-09	0.0197537	0.000343929
KCTD12	0.0359925	3.37e-09	0.0195969	2.17e-08
CXCL3	0.0346475	0.00115952	0.00296549	9.41e-10
FXYD6	0.0344082	5.47e-08	0.026956	0.000207475
P2RY13	0.0339983	0.0246002	0.0166292	7.55e-06
FKBP9	0.0330833	1.11e-16	0.0900795	1.26e-29
GPR68	0.0327122	0.00356227	0.064184	1.51e-22
KDELR3	0.0326089	7.67e-15	0.0168878	1.67e-22
ENO2	0.026021	3.88e-15	0.0258618	9.38e-10
NFIX	0.0219704	1.26e-06	0.0597958	3.02e-09
ALPK3	0.0211293	6.67e-13	0.0200896	8.69e-09
IL2RA	0.0207184	0.00356227	0.0285278	0.00463636
IFIT1	0.0165195	8.38e-20	0.0488096	8.26e-10
PLS3	0.0162187	1.71e-15	0.0860682	4.16e-17
KIF1C	0.016035	0.00137471	0.0333439	0.00182259
SLC22A17	0.0144917	4.84e-14	0.201085	1.24e-06
C1R	0.00419627	1.13e-06	0.0391229	3.5e-13
DISC1FP1	0.00155369	8.98e-15	0.0764534	0.00020293
SYTL2	-0.00161019	0.000835858	-0.00194793	0.0033078
SLC26A2	-0.00239746	0.0125891	-0.332449	0.00244829
NR1H3	-0.00366374	0.000225849	-0.0217499	4e-09
GPR157	-0.0069754	2.93e-07	-0.0448861	8.81e-06
SIGLEC10	-0.00924449	6.35e-20	-0.37738	1.1e-10
ABCB9	-0.00981042	3.18e-13	-0.254685	3.32e-12
AC022730.4	-0.0131458	7.48e-08	-0.278309	9.4e-05
PNOC	-0.0254994	0.00818308	-0.0254994	0.0109458
RSAD2	-0.0264438	7.75e-06	-0.00681803	0.0366126
LSAMP	-0.0270036	0.000413358	-0.0270036	0.000602117
TPSB2	-0.0276457	0.000169422	-0.776245	0.00884724
SMPD3	-0.0292741	0.00020628	-0.0292741	0.00211973
MMP2	-0.0298512	6.27e-07	-0.0964883	4.98e-05
S100A10	-0.0365378	0.00430781	-0.148266	0.0306
SRGN	-0.040868	7.76e-05	-0.194293	1.33e-09
MCOLN2	-0.0415968	4.4e-17	-0.0112981	0.00873533
SOX2-OT	-0.0427004	3.14e-21	-0.0756627	0.00270953
SLC11A1	-0.0573643	0.000150639	-0.0907159	5.55e-07
SGCE	-0.0625759	2.42e-05	-0.0219297	0.000928707
GRN	-0.0647554	7.11e-06	-0.0649795	2.97e-11
FZD3	-0.0678513	8.76e-13	-0.125551	1.74e-08
PGM2L1	-0.0727363	0.0305272	-0.0415782	1.4e-05
SORBS1	-0.0737401	2.18e-19	-0.0710077	6.62e-15
PRMT9	-0.0758043	1.59e-11	-0.147573	3.12e-10
AQP3	-0.0797703	4.78e-15	-0.106072	0.00310264
ATP2B1	-0.0834409	0.0153119	-0.0299447	5.33e-05
AC239799.2	-0.0895317	0.0281004	-0.0298705	0.00295892
APOL4	-0.0926734	1.84e-17	-0.151933	0.0104922
HOOK1	-0.0978752	1.38e-22	-0.00400237	1.37e-11
HAS1	-0.105553	5.59e-70	-0.037801	0.0116179
HIST1H2BN	-0.134902	3.41e-07	-0.0179727	1.69e-06
KHDRBS3	-0.135141	0.00516829	-0.0110949	0.0470623
ZNF577	-0.146539	8.36e-10	-0.16175	1.2e-06
GLUL	-0.148438	0.0161866	-0.0893689	1.65e-05
COTL1	-0.150456	0.00353447	-0.281383	0.00557044
AL162390.1	-0.150935	0.000520565	-0.189785	0.00409191
SERPINH1	-0.160525	3.74e-13	-0.0684638	1.06e-12
CCDC181	-0.167829	3.56e-06	-0.0288414	1.04e-05
IFIT2	-0.168944	0.0389918	-0.110392	0.0460007
MPDZ	-0.173307	8.54e-06	-0.0717111	0.000884445
RPS17	-0.183233	0.00215297	-0.156513	1.99e-06
GINS1	-0.189895	1.96e-08	-0.140269	0.0425472
NASP	-0.21565	0.0297617	-0.0962488	0.000129029
PPP1R9A	-0.217288	0.000979943	-0.0468681	3.67e-17
PRDX4	-0.218093	0.00094238	-0.374223	8.11e-05
LRRC75A	-0.222435	1.8e-05	-0.0968799	4.69e-08
PON2	-0.227884	1.37e-10	-0.24384	7.36e-12
NUCKS1	-0.228634	0.000836424	-0.0978447	0.0104253
CALM2	-0.232952	0.0063004	-0.134925	7.17e-06
NTRK1	-0.241422	4.44e-08	-0.568979	0.00525108
SPDL1	-0.242529	1.72e-09	-0.229091	0.00447743
HSP90AB1	-0.242926	0.000412861	-0.323118	3.87e-05
PRSS21	-0.253975	5.23e-17	-0.147945	2.29e-11
GBGT1	-0.255459	7.53e-12	-0.68431	1.07e-07
IL1B	-0.256315	7.19e-08	-0.184626	6.59e-06
EML2-AS1	-0.256443	4.92e-14	-0.0876131	1.65e-09
IFIT3	-0.267195	1.08e-18	-0.228188	1.13e-14
MT2A	-0.275645	0.00378671	-0.0939216	3.59e-14
IKZF2	-0.277681	1.02e-08	-0.382007	0.00151896
HYOU1	-0.284176	1.29e-09	-0.108259	3.12e-06
PRSS57	-0.286318	0.00105621	-0.167577	1.91e-05
AC244502.1	-0.287079	7.31e-13	-0.458955	0.000151412
CALR	-0.290796	2.18e-08	-0.188317	8.07e-07
TDRD3	-0.292185	5.48e-07	-0.0915633	0.00129358
HSPD1	-0.301542	0.000376238	-0.215576	1.23e-07
CAT	-0.309785	8.25e-06	-0.208958	1.92e-08
FABP5	-0.324373	0.000509528	-0.212014	0.00276815
HSPA8	-0.324909	0.000447724	-0.241426	0.000161725
PIM2	-0.325283	9.1e-06	-0.12477	0.00477531
STIL	-0.33521	0.017939	-0.32795	0.0403259
TXNIP	-0.356582	9.93e-05	-0.137131	5.76e-05
OCIAD2	-0.358919	1.06e-06	-0.373301	4.15e-08
IGFBP7	-0.37995	0.00334534	-0.301092	3.87e-06
TIMP1	-0.42922	9.87e-09	-0.461217	1.05e-12
SLC39A14	-0.438501	3.58e-13	-0.335718	0.0403013
H2AFZ	-0.469892	0.00184556	-0.223331	2.97e-06
TRMT5	-0.497236	8.85e-06	-0.60013	0.0108069
SEC14L2	-0.500257	9.58e-12	-0.184541	4.74e-05
SOX4	-0.506025	0.019692	-0.23307	0.00109077
ARHGEF12	-0.539613	7.52e-05	-0.0694142	1.11e-16
S100A4	-0.542396	0.000532859	-0.283908	2.37e-05
HNRNPAB	-0.562303	0.000104473	-0.261537	5.29e-06
RGCC	-0.562522	1.08e-07	-0.0492757	0.021509
RGS1	-0.569191	0.00520294	-0.46058	0.00767537
CST3	-0.570433	0.00706222	-0.514294	0.0144509
STRADB	-0.588386	1.51e-08	-0.639879	9.61e-06
MBOAT2	-0.600865	4.74e-05	-0.590871	8.72e-05
EMP3	-0.603334	2.25e-05	-0.238652	0.0368266
ZEB2	-0.615996	0.0010475	-0.601513	0.000223546
GIHCG	-0.62175	6.92e-06	-0.51514	0.000109657
MYDGF	-0.628128	1.47e-05	-0.303788	0.000108313
YBX1	-0.663897	4.48e-09	-0.441772	1.61e-09
MIF	-0.674079	1.45e-09	-0.447972	1.17e-09
PLEKHG1	-0.690589	1.6e-14	-0.293133	0.000192383
MINPP1	-0.736593	0.00116491	-0.651664	0.0416997
SPTBN2	-0.764292	6.03e-13	-0.929897	8.45e-07
TNFRSF25	-0.778813	5.54e-06	-0.121011	0.0489415
SLC39A8	-0.901441	1.66e-06	-0.381445	1.85e-05
ZMYND8	-0.963216	0.000811947	-0.956734	0.00322522
S100A6	-0.98973	6.77e-06	-0.867757	4.16e-05
TFRC	-1.12995	1.11e-06	-0.757467	0.0299472
SMIM1	-1.3138	2.76e-08	-0.846481	1.9e-05
SLC40A1	-1.33033	1.23e-06	-1.09169	6.28e-05

## Sheet: Supplementary Data 9
Supplementary Data 9: Univariate Cox regression analysis of selected variables. Two-tailed likelihood ratio test corrected by the Benjamini-Hochberg procedure
	OS					PFS
Variable	n	Hazard ratio	95 % CI_lower	95 % CI_higher	p value_adj	n	Hazard ratio	95 % CI_lower	95 % CI_higher	p value_adj
Monocyte CD14	159	0.86	0.48	1.53	0.73	112	0.72	0.38	1.37	0.69
Monocyte CD16	159	1.09	0.76	1.55	0.73	112	0.94	0.62	1.43	0.86
Macrophage (monocyte-derived)	159	1.13	0.71	1.78	0.73	112	1.1	0.66	1.83	0.86
Macrophage (alveolar)	159	1.35	0.9	2.03	0.44	112	1.63	1	2.64	0.18
Dendritic Cell (classical)	159	1.19	0.82	1.72	0.72	112	0.93	0.61	1.41	0.86
Dendritic Cell (plasmacytoid)	159	1.11	0.77	1.61	0.73	112	1.05	0.69	1.61	0.86
Neutrophil	159	1.22	0.82	1.8	0.72	112	1.17	0.73	1.87	0.82
T Cell (CD8)	159	1.12	0.76	1.64	0.73	112	1.27	0.79	2.03	0.69
T Cell (CD4)	159	1.15	0.81	1.65	0.73	112	1.18	0.77	1.8	0.82
B Cell	159	1.27	0.89	1.8	0.47	112	1.4	0.93	2.13	0.4

## Sheet: Supplementary Data 10
Supplementary Data 10: Publicly available datasets analyzed in this study.
#	Description	Refers to	Accession	Tissue or cell source	Cell isolation procedure
1	Primary Cell Atlas	Syllogist (Methods)	GSE49910	Various	Various
2	Positive control - Oocyte	Figure 1b	GSE133161	Geminal vesicle stage oocytes	NA
3	Positive control - Spermatocyte	Figure 1b	GSE57096	Sperm	Density gradient centrifugation
4	Positive control - ESCs	Figure 1b	GSE110504	H9 cell line	NA
5	Positive control - Neuroepithelial	Figure 1b	GSE114670	Sai2 cell line (Foetal hindbrain)	NA
6	Positive control - Astrocytes	Figure 1b	GSE104232	Primary astrocytes (foetal)	NA
7	Positive control - Glioblastoma	Supplementary Figure 1	GSE57872	Fresh surgical glioblastoma specimen	CD45-depleted, FACS sorted Calcein AM +, TO-PRO-3 - singlets (living cells)
8	Positive control - MSC	Figure 1b	GSE118808	Umbilical cord	NA
9	Positive control - Fibroblasts	Figure 1b	GSE130063	Primary dermal fibroblasts	NA
10	Positive control - CAFs	Supplementary Figure 1	GSE113616	Immortalized pancreatic cancer-derived CAFs	NA
11	Positive control - Brain endothelal cells	Figure 1b	GSE115850	Primary Human brain microvascular cells	NA
12	Positive control - Epithelial cells	Figure 1b	GSE124258	Immortalized small airway epithelium basal cells (lung)	NA
13	Positive control - Hepatocyte	Figure 1b	GSE130219	Primary human hepatocytes	NA
14	Positive control - HSC	Figure 1b	GSE99095	Bone marrow	FACS (CD3-14-19-CD34+CD38-)
15	Positive control - GMP	Figure 1b	GSE55689	Bone marrow	FACS (Lin-CD34+CD38+CD123+CD45RA+)
16	Positive control - MEP	Figure 1b	GSE55689	Bone marrow	FACS (Lin-CD34+CD38+CD123-CD45RA-)
17	Positive control - Myelocyte	Figure 1b	GSE68102	HL-60 cell line	NA
18	Positive control - Platelets	Figure 1b	GSE126446	Peripheral blood	FACS (CD41+DNA-)
19	Positive control - Monocytes classical	Figure 1b	GSE107011	Peripheral blood	FACS (CD45+CD11c+CD14+CD16-)
20	Positive control - Monocytes intermediate	Figure 1b	GSE107011	Peripheral blood	FACS (CD45+CD11c+CD14+CD16+)
21	Positive control - Monocytes non-classical	Figure 1b	GSE107011	Peripheral blood	FACS (CD45+CD11c+CD14loCD16+)
22	Positive control - Macrophages	Figure 1b	GSE65039	Alveolar macrophages from BAL fluid	Density gradient centrifugation and adhesion purification
23	Positive control - plasmacytoid dendritic cells	Figure 1b	GSE79272	Peripheral blood	FACS (Lin1-HLADR+CD11c-BDCA2+CD123+)
24	Positive control - Neutrophils	Figure 1b	GSE40548	Peripheral blood	Density gradient centrifugation
25	Positive control - CD4 T cells	Figure 1b	GSE107011	Peripheral blood	FACS(CD3+CD4+CCR7+CD45RA+)
26	Positive control - B cells	Figure 1b	GSE117803	Peripheral blood	FACS
27	Positive control - Adipocytes	Figure 1b	GSE133099	Primary human adipocytes	NA
28	Positive control - Microglia	Supplementary Figure 1	GSE111972	Postmortem human brain tissue	Density gradient centrifugation and CD11b magnetic cell sorting
29	Positive control - Neurons	Supplementary Figure 1	GSE125664	iPSC (neural differentiation)	NA
30	PBMCs	Figure 1c	SDY311 (immport.org)	Peripheral blood	NA
31	PBMCs	Figure 1c	SDY420 (immport.org)	Peripheral blood	NA
32	Lung cancer dataset	Figure 1d	Finotello et al. (personal communication J Balko)	Lung cancer tissues	NA
33	Melanoma dataset	Figure 1d	Finotello et al. (personal communication J Balko)	Melanoma tissues	NA
34	Normal brain tissues	Figure 1f	GSE104687	Normal brain tissues	NA
35	Glioblastoma and normal brains	Figure 2a,b	GSE59612	Glioblastoma and normal brain tissues	NA
36	Lower grade glioma TCGA dataset	Figure 2c,d	GDC TCGA Lower Grade Glioma (LGG)	Lower grade glioma tissues	NA
37	Glioblastoma TCGA dataset	Figures 1e; 2c,d and 6	GDC TCGA Glioblastoma (GBM)	Glioblastoma tissues	NA
38	eMDSCs	Supplementary Figure 3	GSE57032	Peripheral blood	FACS (Lin-CD33+HLA-DR-CD11b+CD14hi)
39	HSPCs	Supplementary Figure 3	GSE55689	Healthy bone marrow	FACS (HSCs: Lin-CD34+CD38-CD90+, GMPs: Lin-CD34+CD38+CD123+CD45RA+)
40	IDH-wildtype Glioblastomas scRNA-Seq	Supplementary Figure 4d	GSE131928	scRNA-Seq of adult and pediatric IDH-Wildtype Glioblastoma	NA
41	Bone marrow scRNA-Seq	Supplementary Figure 4d	GSE134355	scRNA-Seq of two adult bone marrow samples	NA
