# Supplementary material for: Tumor-associated hematopoietic stem and progenitor cells positively linked to glioblastoma progression
Source: Nat Commun. 2021 Jun 23;12:3895. doi: 10.1038/s41467-021-23995-z (PMC8222381; doi:10.1038/s41467-021-23995-z)
Supplement: Supplementary file 6 — Source Data [file 41467_2021_23995_MOESM6_ESM.zip]

Archive with 30 entries (20 files):
- Source data/
- Source data/.DS_Store
- __MACOSX/
- __MACOSX/Source data/
- __MACOSX/Source data/._.DS_Store
- Source data/210520 Source data summary_IC.xlsx
- __MACOSX/Source data/._210520 Source data summary_IC.xlsx
- Source data/Source data Figure 4 and supplementary Figure 5/
- Source data/Source data Figure 4 and supplementary Figure 5/QC summary Cellranger/
- Source data/Source data Figure 4 and supplementary Figure 5/QC summary Cellranger/QC sample 2 (Blood).html
- Source data/Source data Figure 4 and supplementary Figure 5/QC summary Cellranger/QC sample 1 (Bone Marrow).html
- __MACOSX/Source data/Source data Figure 4 and supplementary Figure 5/
- __MACOSX/Source data/Source data Figure 4 and supplementary Figure 5/QC summary Cellranger/
- __MACOSX/Source data/Source data Figure 4 and supplementary Figure 5/QC summary Cellranger/._QC sample 1 (Bone Marrow).html
- Source data/Source data Figure 4 and supplementary Figure 5/QC summary Cellranger/QC sample 4 (GBM P24).html
- __MACOSX/Source data/Source data Figure 4 and supplementary Figure 5/QC summary Cellranger/._QC sample 4 (GBM P24).html
- Source data/Source data Figure 4 and supplementary Figure 5/QC summary Cellranger/QC sample 5 (Tumor-free brain P25).html
- Source data/Source data Figure 4 and supplementary Figure 5/.DS_Store
- __MACOSX/Source data/Source data Figure 4 and supplementary Figure 5/._.DS_Store
- Source data/Source data Figure 4 and supplementary Figure 5/Data analysis (R script and Seurat objects)/
- Source data/Source data Figure 4 and supplementary Figure 5/Data analysis (R script and Seurat objects)/.DS_Store
- __MACOSX/Source data/Source data Figure 4 and supplementary Figure 5/Data analysis (R script and Seurat objects)/
- __MACOSX/Source data/Source data Figure 4 and supplementary Figure 5/Data analysis (R script and Seurat objects)/._.DS_Store
- Source data/Source data Figure 4 and supplementary Figure 5/Data analysis (R script and Seurat objects)/scRNA-Seq analysis_revised.R
- __MACOSX/Source data/Source data Figure 4 and supplementary Figure 5/Data analysis (R script and Seurat objects)/._scRNA-Seq analysis_revised.R
- Source data/Source data Figure 4 and supplementary Figure 5/Data analysis (R script and Seurat objects)/Seurat objects/
- Source data/Source data Figure 4 and supplementary Figure 5/Data analysis (R script and Seurat objects)/Seurat objects/TFB_sample.h5Seurat
- Source data/Source data Figure 4 and supplementary Figure 5/Data analysis (R script and Seurat objects)/Seurat objects/Bone Marrow_sample.h5Seurat
- Source data/Source data Figure 4 and supplementary Figure 5/Data analysis (R script and Seurat objects)/Seurat objects/Blood_sample.h5Seurat
- Source data/Source data Figure 4 and supplementary Figure 5/Data analysis (R script and Seurat objects)/Seurat objects/GBM_sample.h5Seurat
