# Supplementary material for: Tumor-associated hematopoietic stem and progenitor cells positively linked to glioblastoma progression
Source: Nat Commun. 2021 Jun 23;12:3895. doi: 10.1038/s41467-021-23995-z (PMC8222381; doi:10.1038/s41467-021-23995-z)
Supplement: Supplementary file 6 — Source Data [file 41467_2021_23995_MOESM6_ESM.zip › Source data/210520 Source data summary_IC.xlsx]

## Sheet: Figure 1c
Source data Figure 1c - Comparison of Syllogist with CIBERSORT, xCell, QuanTIseq and EPlC (SDY311, SDY420)
SDY311	EPIC	QuanTIseq	xCell	Cibersort	Syllogist
B Cells	0.634289	0.494684	0.591493	0.162846	0.605514
CD4	0.513767	0.245988	0.364904	0.471406	0.466413
CD8	0.664213	0.811077	0.638607	0.798739	0.425352
Monocytes	0.353798	0.341892	0.325274	0.436843	0.220127
naive B cells			0.716834	0.587136	0.609421
Memory B cells			0.405146	0.239651	0.467517
naive CD4 T cells			0.473769	0.301903	0.297746
γδ T Cells				0.417553	0.0925689
SDY420	EPIC	QuanTIseq	xCell	Cibersort	Syllogist
B Cells	0.756225	0.615342	0.728538	0.524884	0.685839
CD4	0.553754		0.506874	0.402936	0.300845
CD8		0.525218	0.251536	0.641501	0.346225
Monocytes	0.419438		0.501954	0.448897	0.427159
naive B cells			0.621464	0.396788	0.694322
Memory B cells			0.548999	0.338599	0.510069
naive CD4 T cells			0.455799	0.490193	0.380775
γδ T Cells					0.167654

## Sheet: Figure 1d
Source data Figure 1d - Comparison of Syllogist with CIBERSORT, xCell, QuanTIseq and EPlC (Lung Cancer, Melanoma)
Lung Cancer	EPIC	QuanTIseq	xCell	Cibersort	Syllogist
CD4	0.341144	0.938948	0.344649	0.817424	0.516202
CD8	-0.0956692	0.910895	0.934883	0.322796	0.796702
Melanoma	EPIC	QuanTIseq	xCell	Cibersort	Syllogist
CD4	0.507945	0.561242	0.692985	0.394486	0.490886
CD8	0.300943	0.769408	0.762294	0.60762	0.742878

## Sheet: Figure 1f
Source data Figure 1f - Paired comparisons between 100 brain tissue transcriptomes with and without in silico spike-in transcriptomes for various immune cell types at various ratios
Cell type	Spike-in (%)
	6.4	3.2	1.6	0.8	0.4	0.2	0.1	0.05
HSC	41.7295	28.4532	24.6554	10.5519	7.69603	2.71922	0.964509	0.336673
Neutrophil_2	114.629	123.51	93.7891	61.6358	14.8914	5.90633	1.46535	0.441209
pDC_2	114.694	155.97	124.207	106.179	93.9656	51.4744	18.7092	9.95785
B Cell (Naive)	153.225	129.631	69.3262	22.8223	1.75185	0.578942	0.263453	0.115327
CD4 T Cell (Naive)	154.685	119.852	77.1116	50.2362	33.2645	19.9525	8.6082	6.46371
Data are shown as -log2(p values)

## Sheet: Figure 2b
Source data Figure 2b - Syllogist normalized odds ratios for selected cell types (GSE59612)
Sample	Class	Neural_REV	Astrocyte_REV	Mesenchymal	Endothelial	Immune (Progenitor)	Immune (Myeloid)	Immune (B lymphocytes)	Immune (T lymphocytes)
NormalBJ025	NORMAL	0.788127	0.827148	0.346928	0.346908	0.143958	0.229372	0.148131	0.310682
NormalBJ026	NORMAL	0.843358	0.87864	0.480843	0.686259	0.449369	0.412993	0.220055	0.277406
NormalBJ027	NORMAL	0.943539	0.960791	0.52753	0.686329	0.320133	0.16529	0.214189	0.342335
NormalBJ028	NORMAL	0.729067	0.91906	0.510316	0.520197	0.390138	0.483228	0.445185	0.436224
NormalBJ029	NORMAL	0.544867	0.708625	0.0751975	0.143921	0.34895	0.461177	0.418105	0.365481
NormalBJ030	NORMAL	0.531327	0.85791	0.439233	0.418318	0.419356	0.581888	0.526206	0.525108
NormalBJ031	NORMAL	0.684122	0.916452	0.39547	0.673508	0.363686	0.372802	0.366487	0.291502
NormalBJ024	NORMAL	0.798108	0.831545	0.415188	0.520041	0.389984	0.286498	0.147739	0.247165
NormalJJ015	NORMAL	0.684108	0.763163	0.293247	1	0.513224	0.194479	0.402306	0.176577
NormalJJ013	NORMAL	0.585748	0.762894	0.338625	0.384671	0.559862	0.372581	0.465507	0.551466
NormalJJ014	NORMAL	0.661223	0.806277	0.224525	0.698716	0.423964	0.174849	0.236522	0.316326
NormalAP001	NORMAL	0.867391	0.875327	0.676229	0.6801	0.542771	0.466345	0.476964	0.466273
NormalAP002	NORMAL	0.798108	0.915308	0.367773	0.0400786	0.452463	0.533635	0.269827	0.627796
NormalAP003	NORMAL	0.777917	0.955419	0.547717	0.666741	0.386788	0.19335	0.311289	0.432778
NormalAP004	NORMAL	0.729629	0.885039	0.649484	0.698245	0.515642	0.222505	0.282661	0.432739
NormalAP005	NORMAL	0.565093	0.780877	0.226322	0.666606	0.271008	0.0586503	0.074171	0.156737
NormalAP006	NORMAL	0.729767	0.806277	0.381156	0.698716	0.423996	0.243747	0.371469	0.421664
MarginBJ003	MARGIN	0.550818	0.885443	0.703521	0.692307	0.453122	0.426584	0.46035	0.456971
MarginBJ007	MARGIN	0.607781	0.757598	0.667132	0.843787	0.326994	0.649945	0.44381	0.71782
MarginBJ008	MARGIN	0.574266	0.705365	0.689276	0.857774	0.441919	0.721949	0.614939	0.812433
MarginBJ012	MARGIN	0.636696	0.734303	0.739166	0.698719	0.476409	0.683571	0.515081	0.785299
MarginBJ013	MARGIN	0.589243	0.724703	0.589818	0.69291	0.433144	0.550945	0.435752	0.806011
MarginBJ015	MARGIN	0.729084	0.708065	0.391753	0.680595	0.376218	0.0900219	0.24851	0.313118
MarginBJ016	MARGIN	0.788311	0.916447	0.540692	0.673557	0.639924	0.579099	0.417812	0.506864
MarginBJ018	MARGIN	0.47204	0.800468	0.364837	0.530662	0.517534	0.561826	0.533915	0.565033
MarginBJ020	MARGIN	0.604188	0.800179	0.504085	0.686247	0.517399	0.53959	0.489411	0.567187
MarginBJ021	MARGIN	0.664353	0.926287	0.627165	0.698248	0.888849	0.953588	1	0.99365
MarginPC121	MARGIN	0.746812	0.742288	0.547083	0.709694	0.495019	0.71468	0.677533	0.824663
MarginPC122	MARGIN	1	0.871766	0.758302	0.510091	0.668143	0.515937	0.380307	0.570271
MarginPC126	MARGIN	0.801953	1	0.6307	0.489422	0.263183	0.466457	0.282191	0.419026
MarginPC127	MARGIN	0.815745	0.780922	0.547657	0.500062	0.357849	0.374717	0.136842	0.215387
MarginPC65Human	MARGIN	0.61975	0.864368	0.554936	0.82978	0.499495	0.627765	0.3222	0.567371
MarginPC128	MARGIN	0.648946	0.88187	0.429843	0.692295	0.639933	0.707346	0.535625	0.670572
MarginPC129	MARGIN	0.554354	0.668047	0.415453	0.521258	0.480288	0.387725	0.254148	0.398855
MarginPC66Human	MARGIN	0.400796	0.675493	0.202001	0.373743	0.646824	0.699478	0.52638	0.759064
MarginPC134	MARGIN	0.613415	0.79012	0.685786	0.673435	0.377771	0.584748	0.544532	0.468464
MarginPC68Human	MARGIN	0.607758	0.675493	0.55082	0.373797	0.408597	0.649881	0.746399	0.814509
MarginPC137	MARGIN	0.629955	0.768236	0.828303	0.849026	1	0.964087	0.676798	0.943881
MarginPC60Human	MARGIN	0.79499	0.727261	0.582499	0.548417	0.89541	0.826547	0.443832	0.714004
MarginPC72Human	MARGIN	0.754663	0.786301	0.613053	0.673413	0.554829	0.533115	0.362668	0.550485
MarginPC139	MARGIN	0.867367	0.791508	0.913214	0.839946	0.660634	0.567295	0.512012	0.637097
MarginPC110	MARGIN	0.680577	0.957283	0.371242	0.510362	0.476985	0.258132	0.318248	0.32834
MarginPC114	MARGIN	0.433036	0.718369	0.387977	0.373797	0.531107	0.556316	0.398465	0.482444
MarginPC116	MARGIN	0.672089	0.839416	0.48088	0.529379	0.46985	0.473587	0.414627	0.331763
MarginPC55Human	MARGIN	0.70574	0.955382	0.152186	0	0.321603	0.123042	0.0903425	0.131674
MarginPC53Human	MARGIN	0.293966	0.732948	0	0.660165	0.270574	0.251388	0.0948195	0.156935
MarginPC117	MARGIN	0.807681	0.792873	0.643532	0.529343	0.53103	0.7268	0.660201	0.838578
MarginPC57Human	MARGIN	0.646934	0.615562	0.298578	0.184601	0.547762	0.45292	0.502109	0.492076
MarginPC61Human	MARGIN	0.627222	0.589936	0.460749	0.418128	0.406556	0.576664	0.380921	0.440542
MarginPC119	MARGIN	0.867391	0.871579	0.130551	0.0400786	0.271984	0.230339	0.120556	0.151618
MarginJJ034	MARGIN	0.807681	0.878634	0.689957	0.843096	0.687493	0.699267	0.476936	0.542925
MarginJJ036	MARGIN	0.521516	0.835562	0.225737	0.521251	0.431762	0.61808	0.35921	0.463163
MarginJJ038	MARGIN	0.565178	0.78483	0.300629	0.50008	0.553122	0.532722	0.314091	0.487635
CorePC47Human	CORE	0.443121	0.600586	0.527468	0.686787	0	0	0.0280772	0.180091
CorePC125	CORE	0.495528	0.75553	0.368103	0.840655	0.0636685	0.219235	0.112344	0.291786
CorePC130	CORE	0.455194	0.564892	0.572397	0.500335	0.386745	0.50342	0.60383	0.828023
CorePC131	CORE	0.398914	0.554715	0.731825	0.660948	0.462576	0.50238	0.674788	0.832136
CorePC63Human	CORE	0.435083	0.448399	0.41953	0.510548	0.561908	0.49879	0.649213	0.779309
CorePC132	CORE	0.436344	0.581446	0.491766	0.290074	0.4315	0.481191	0.560649	0.777813
CorePC133	CORE	0.455285	0.477681	0.720881	0.834012	0.64712	0.667365	0.694048	0.833265
CorePC64Human	CORE	0.507374	0.686094	0.756712	0.489204	0.713587	0.639633	0.799088	0.931481
CorePC135	CORE	0.785548	0.682655	0.361801	0.846798	0.46653	0.59414	0.262374	0.481693
CorePC67Human	CORE	0.791786	0.782497	0.588819	0.673413	0.427325	0.578958	0.85065	0.671944
CorePC136	CORE	0.485156	0.500492	0.818799	0.84066	0.862085	1	0.805485	0.958174
CorePC71Human	CORE	0.661203	0.614018	0.78394	0.699407	0.790649	0.747076	0.810521	0.865823
CorePC138	CORE	0.617306	0.643859	0.863116	0.846115	0.840099	0.869337	0.883485	0.947909
CorePC140	CORE	0.454669	0.682312	0.949269	0.826007	0.707631	0.855113	0.626591	0.823587
CorePC141	CORE	0.729513	0.768236	0.96259	0.849026	0.764342	0.79986	0.526235	0.734901
CorePC112	CORE	0.887633	0.913677	0.522859	0.49988	0.321635	0.579413	0.586757	0.706254
CorePC123	CORE	0.571449	0.655316	0.202289	0.698728	0.12925	0.111383	0.178282	0.306575
CorePC115	CORE	0.126546	0	0.452879	0.692533	0.27287	0.404973	0.427345	0.28296
CorePC52Human	CORE	0.724651	0.745487	0.443736	0.346847	0.469828	0.596172	0.428411	0.811366
CorePC56Human	CORE	0.544632	0.696159	0.817056	0.408623	0.633723	0.686405	0.461898	0.67844
CorePC118	CORE	0.767052	0.775251	0.630685	0.829775	0.647131	0.729347	0.840024	0.827969
CorePC120	CORE	0.883558	0.721013	0.657994	0.538841	0.593228	0.550794	0.248096	0.42434
CoreBJ001	CORE	0.845819	0.811672	0.69815	0.709694	0.545525	0.750425	0.796135	0.770575
CoreBJ002	CORE	0.368127	0.656502	0.12935	0.511458	0.477053	0.642236	0.670429	0.674487
CoreBJ004	CORE	0.624088	0.775212	0.568557	0.564065	0.595956	0.745225	0.661569	0.785447
CoreBJ005	CORE	0.720103	0.742191	0.848956	0.854445	0.942883	0.92899	0.875286	0.882697
CoreBJ006	CORE	0.812899	0.854782	1	0.855176	0.640174	0.939298	0.782693	0.909277
CoreBJ009	CORE	0.350963	0.516182	0.584112	0.0518504	0.47564	0.428018	0.401728	0.58847
CoreBJ010	CORE	0.468335	0.641133	0.493449	0.719573	0.48806	0.551513	0.520864	0.703503
CoreBJ011	CORE	0.410657	0.570962	0.472635	0.439396	0.500214	0.704192	0.535124	0.70762
CoreBJ014	CORE	0.507661	0.800468	0.620595	0.843791	0.483516	0.638887	0.537795	0.826475
CoreBJ017	CORE	0.620649	0.843392	0.612379	0.692242	0.84014	0.782926	0.646728	0.720284
CoreBJ019	CORE	0.633419	0.84753	0.716793	0.698716	0.712124	0.868957	0.792027	0.859006
CoreBJ022	CORE	0.0734129	0.452466	0.201956	0.245635	0.234019	0.323093	0.0995969	0.253452
CoreBJ023	CORE	0.100992	0.529322	0.326947	0.719551	0.347928	0.531727	0.479352	0.485348
CoreJJ035	CORE	0.870069	0.239817	0.483897	1	0.920387	0.622578	0.667668	0.243853
CoreJJ037	CORE	0.639976	0.796827	0.690456	0.843795	0.755681	0.842595	0.601407	0.650892
CoreJJ039	CORE	0.740031	0.839706	0.620604	0.216878	0.524305	0.380078	0.36452	0.273363

## Sheet: Figure 2d
Source data Figure 2d - Syllogist normalized odds ratios for selected cell types (TCGA lower grade glioma (LGG) and glioblastoma cohorts)
Publication ID	Diagnosis	Class	Neural_REV	Astrocytes_REV	Mesenchymal	Endothelial	Immune (Progenitor)	Immune (Myeloid)	Immune (Lymphoid)	Immune (B Cells)	Immune (T Cells)
TCGA.DB.A75P	Diffuse astrocytoma IDH wt	G2	0.711832	1	0.50628	0.669203	0.189361	0.266416	0.533865	0.338192	0.566304
TCGA.HT.7680	Diffuse astrocytoma IDH wt	G2	0.27433	0.824999	0.330314	0.882371	0.206203	0.47913	0.364005	0.297637	0.382899
TCGA.HT.7691	Diffuse astrocytoma IDH wt	G2	0.515795	0.842917	0.452761	0.943095	0.280783	0.537394	0.403764	0.392313	0.388601
TCGA.HT.7854	Diffuse astrocytoma IDH wt	G2	0.590292	0.900944	0.52637	1	0.336495	0.558395	0.40006	0.384698	0.383914
TCGA.HT.8015	Diffuse astrocytoma IDH wt	G2	0.727684	0.98233	0.689746	0.518919	0.396381	0.425402	0.411429	0.353184	0.416461
TCGA.P5.A5EY	Diffuse astrocytoma IDH wt	G2	0.620044	0.98233	0.394141	0.412007	0.227445	0.267624	0.585002	0.384703	0.611952
TCGA.QH.A6CX	Diffuse astrocytoma IDH wt	G2	0.58331	0.92348	0.536506	0.537043	0.075131	0.276533	0.28118	0.297954	0.274768
TCGA.TM.A84C	Diffuse astrocytoma IDH wt	G2	0.457449	0.845675	0.31735	0.636891	0.092823	0.247359	0.259209	0.297092	0.253976
TCGA.VM.A8C9	Diffuse astrocytoma IDH wt	G2	0.603391	0.908879	0.338618	0.889745	0.310199	0.425923	0.619821	0.519844	0.602788
TCGA.DB.A64O	Diffuse astrocytoma IDH wt	G2	0.547386	0.942627	0.600425	0.47934	0.194639	0.344786	0.113705	0.293804	0.0841239
TCGA.FG.7643	Diffuse astrocytoma IDH wt	G2	0.624363	0.962371	0.562761	0.544499	0.162856	0.318959	0.398516	0.313978	0.410798
TCGA.CS.5395	Diffuse astrocytoma IDH wt	G2	0.610138	0.982057	0.396811	0.294362	0.106324	0.156481	0.134648	0.151445	0.156032
TCGA.CS.6669	Diffuse astrocytoma IDH wt	G2	0.742992	1	0.118946	0	0.0701199	0	0	0.0191333	0.0469004
TCGA.DU.A76K	Diffuse astrocytoma IDH wt	G2	0.82002	1	0.73797	0.756404	0.148657	0.126007	0.169937	0.0688031	0.226901
TCGA.DU.A7TB	Diffuse astrocytoma IDH wt	G2	0.835522	0.94444	0.402569	0.551972	0.173069	0.313911	0.193297	0.30793	0.180995
TCGA.HT.8107	Diffuse astrocytoma IDH wt	G2	0.703146	0.981486	0.495398	0.831979	0.0707469	0.234449	0.098376	0.188699	0.0893929
TCGA.HT.8558	Diffuse astrocytoma IDH wt	G2	0.76686	1	0.448998	0.608032	0.241199	0.188303	0.133455	0.228587	0.122575
TCGA.HT.A617	Diffuse astrocytoma IDH wt	G2	0.668973	0.902812	0.671801	0.823542	0.148859	0.604025	0.772078	0.580553	0.766199
TCGA.P5.A5F6	Diffuse astrocytoma IDH wt	G2	0	0	0	1	0.11874	0.264336	0.140919	0.125467	0.163009
TCGA.CS.4941	Anaplastic Astrocytoma IDH wt	G3	0.648374	0.96355	0.506286	0.448494	0.310077	0.497457	0.803691	0.792105	0.719214
TCGA.CS.5397	Anaplastic Astrocytoma IDH wt	G3	0.848357	0.974598	0.625688	0.772339	0.245869	0.349161	0.195865	0.326423	0.162902
TCGA.CS.6188	Anaplastic Astrocytoma IDH wt	G3	0.809801	1	0.486972	0.94573	0.166019	0.496235	0.282294	0.385782	0.246034
TCGA.DU.5847	Anaplastic Astrocytoma IDH wt	G3	0.613155	0.888933	0.433395	0.551894	0.213743	0.545118	0.7462	0.424708	0.799678
TCGA.DU.5854	Anaplastic Astrocytoma IDH wt	G3	0.731814	0.944461	0.603787	0.831993	0.22754	0.409726	0.609377	0.378498	0.652745
TCGA.DU.6392	Anaplastic Astrocytoma IDH wt	G3	0.817072	1	0.719073	1	0.541017	0.62715	0.619574	0.566477	0.597844
TCGA.DU.6402	Anaplastic Astrocytoma IDH wt	G3	0.558635	0.91164	0.645447	0.893115	0.260204	0.542228	0.827609	0.512965	0.862878
TCGA.DU.6405	Anaplastic Astrocytoma IDH wt	G3	0.657603	0.963559	0.369271	0.669214	0.149493	0.374004	0.32074	0.336824	0.324025
TCGA.DU.7006	Anaplastic Astrocytoma IDH wt	G3	0.707889	0.962377	0.751661	1	0.156171	0.520583	0.661936	0.437284	0.69255
TCGA.DU.7012	Anaplastic Astrocytoma IDH wt	G3	0.752296	0.962968	0.696666	0.663922	0.39083	0.700471	0.962999	0.894094	0.869008
TCGA.DU.7013	Anaplastic Astrocytoma IDH wt	G3	0.743992	0.94617	0.501845	0.511466	0.126065	0.483287	0.571889	0.364332	0.613774
TCGA.DU.7290	Anaplastic Astrocytoma IDH wt	G3	0.611664	0.97953	0.610066	0.814231	0.227698	0.544931	0.616069	0.345864	0.673036
TCGA.DU.7292	Anaplastic Astrocytoma IDH wt	G3	0.705511	0.964116	0.681987	0.619985	0.245094	0.294351	0.265265	0.252932	0.271938
TCGA.DU.8158	Anaplastic Astrocytoma IDH wt	G3	0.7759	0.980876	0.632326	0.710649	0.377606	0.59403	0.813749	0.482708	0.862388
TCGA.DU.A5TY	Anaplastic Astrocytoma IDH wt	G3	0.741283	0.981486	0.65021	0.775971	0.336418	0.667458	0.646669	0.416758	0.685017
TCGA.DU.A7TJ	Anaplastic Astrocytoma IDH wt	G3	0.667611	0.96412	0.471991	0.728646	0.159408	0.345665	0.407912	0.414393	0.394633
TCGA.FG.5963	Anaplastic Astrocytoma IDH wt	G3	0.858202	0.982058	0.606984	0.891451	0.528847	0.611456	0.830268	0.547177	0.858943
TCGA.FG.6688	Anaplastic Astrocytoma IDH wt	G3	0.694318	0.980875	0.424389	0.537146	0.271976	0.409615	0.319692	0.395285	0.283804
TCGA.FG.A87Q	Anaplastic Astrocytoma IDH wt	G3	0.71827	0.981187	0.547104	0.601639	0.363647	0.503762	0.588471	0.405527	0.616495
TCGA.HT.7857	Anaplastic Astrocytoma IDH wt	G3	0.743743	0.852486	0.778502	1	0.604734	0.781981	0.991685	0.680948	0.999528
TCGA.HT.7860	Anaplastic Astrocytoma IDH wt	G3	0.533896	0.982062	0.802082	0.891471	0.469751	0.634009	0.697732	0.563514	0.685035
TCGA.HT.8011	Anaplastic Astrocytoma IDH wt	G3	0.629589	0.982596	0.478923	0.473471	0.165405	0.303973	0.258024	0.363461	0.220064
TCGA.HT.8104	Anaplastic Astrocytoma IDH wt	G3	0.7518	0.946989	0.630554	0.518827	0.279376	0.400157	0.432818	0.316017	0.45769
TCGA.HT.8110	Anaplastic Astrocytoma IDH wt	G3	0.588462	0.980876	0.392503	0.47947	0.314245	0.713512	0.610565	0.466286	0.617003
TCGA.HT.8564	Anaplastic Astrocytoma IDH wt	G3	0.950327	1	0.590379	0.646863	0.277502	0.385318	0.468528	0.270871	0.509204
TCGA.HT.A4DS	Anaplastic Astrocytoma IDH wt	G3	0.584447	0.925935	0.293963	0.495879	0.356788	0.436041	0.484694	0.397306	0.486695
TCGA.HT.A5RA	Anaplastic Astrocytoma IDH wt	G3	0.721694	0.908853	0.643475	0.834618	0.182788	0.429185	0.38926	0.331709	0.397951
TCGA.HT.A5RC	Anaplastic Astrocytoma IDH wt	G3	0.697232	0.944466	0.526444	0.776009	0.0710345	0.436217	0.377788	0.400093	0.358886
TCGA.HT.A74H	Anaplastic Astrocytoma IDH wt	G3	0.774851	0.940671	0.563707	0.700878	0.254122	0.459072	0.486743	0.274481	0.529092
TCGA.HW.A5KK	Anaplastic Astrocytoma IDH wt	G3	0.673387	0.962968	0.557309	0.607909	0.261437	0.47902	0.541975	0.361732	0.570725
TCGA.KT.A7W1	Anaplastic Astrocytoma IDH wt	G3	0.698816	0.965191	0.435219	0.473471	0.159092	0.303972	0.506366	0.327369	0.54116
TCGA.QH.A6CS	Anaplastic Astrocytoma IDH wt	G3	0.743349	0.887143	0.326751	0.544668	0.121294	0.275267	0.0742066	0.226366	0.0546753
TCGA.QH.A6XC	Anaplastic Astrocytoma IDH wt	G3	0.711745	0.982597	0.69729	0.578666	0.389697	0.366214	0.340161	0.384426	0.321519
TCGA.S9.A6U0	Anaplastic Astrocytoma IDH wt	G3	0.713933	0.96466	0.571457	0.679277	0.253382	0.557898	0.839368	0.548934	0.860786
TCGA.S9.A6UA	Anaplastic Astrocytoma IDH wt	G3	0.76752	0.948557	0.561173	0.636889	0.465116	0.620914	0.854641	0.628996	0.846786
TCGA.S9.A6WM	Anaplastic Astrocytoma IDH wt	G3	0.63386	1	0.484164	0.65856	0.170006	0.32243	0.474614	0.320468	0.513651
TCGA.S9.A7IX	Anaplastic Astrocytoma IDH wt	G3	0.775057	0.980876	0.696398	0.826445	0.279078	0.498427	0.430417	0.315514	0.44447
TCGA.S9.A7R2	Anaplastic Astrocytoma IDH wt	G3	0.713091	0.979882	0.51916	0.573878	0.20037	0.402452	0.605698	0.31644	0.655924
TCGA.S9.A89V	Anaplastic Astrocytoma IDH wt	G3	0.564815	0.905898	0.232332	0.487669	0.10747	0.258467	0.279473	0.342966	0.25948
TCGA.TM.A7C3	Anaplastic Astrocytoma IDH wt	G3	0.598488	0.924741	0.547017	0.487669	0.162837	0.285343	0.3985	0.27411	0.424229
TCGA.TM.A84B	Anaplastic Astrocytoma IDH wt	G3	0.599384	1	0.38973	0.601721	0.0937265	0.36267	0.558066	0.320441	0.602428
TCGA.VM.A8CD	Anaplastic Astrocytoma IDH wt	G3	0.586942	0.929325	0.645493	0.679304	0.253594	0.494851	0.473382	0.484073	0.446382
TCGA.VW.A8FI	Anaplastic Astrocytoma IDH wt	G3	0.627478	0.91028	0.426835	0.457181	0.251564	0.46408	0.574342	0.441547	0.582162
TCGA.CS.6186	Anaplastic Astrocytoma IDH wt	G3	0.657875	0.852797	0.152851	0.71076	0.0684466	0.286972	0.116613	0.262382	0.0903894
TCGA.DH.5140	Anaplastic Astrocytoma IDH wt	G3	0.833632	1	0.609961	0.789417	0.172011	0.338239	0.433842	0.322446	0.457212
TCGA.DU.5852	Anaplastic Astrocytoma IDH wt	G3	0.75727	1	0.847132	0.674343	0.337498	0.470534	0.572005	0.422566	0.588109
TCGA.DU.6403	Anaplastic Astrocytoma IDH wt	G3	0.748014	0.976849	0.317334	0.325649	0.25053	0.418837	0.432401	0.416694	0.418015
TCGA.DU.6406	Anaplastic Astrocytoma IDH wt	G3	0.643959	0.953002	0.362436	0.578784	0.127041	0.244922	0.337712	0.369556	0.325885
TCGA.DU.8161	Anaplastic Astrocytoma IDH wt	G3	0.643407	0.962374	0.720184	0.886181	0.204545	0.554123	0.871943	0.622516	0.878977
TCGA.DU.8162	Anaplastic Astrocytoma IDH wt	G3	0.731023	1	0.734961	0.669228	0.263224	0.468226	0.2936	0.397602	0.257667
TCGA.DU.A7TD	Anaplastic Astrocytoma IDH wt	G3	0.721034	1	0.536901	0.889765	0.343911	0.67979	0.578323	0.532593	0.547974
TCGA.FG.8181	Anaplastic Astrocytoma IDH wt	G3	0.648456	0.981777	0.628286	0.889746	0.269903	0.367368	0.261646	0.189579	0.296334
TCGA.FG.A4MU	Anaplastic Astrocytoma IDH wt	G3	0.533126	1	0.592063	0.674404	0.31137	0.547529	0.550469	0.474643	0.544094
TCGA.FG.A4MW	Anaplastic Astrocytoma IDH wt	G3	0.648813	0.98206	0.547026	0.565675	0.28476	0.380923	0.318539	0.414458	0.280946
TCGA.FG.A70Z	Anaplastic Astrocytoma IDH wt	G3	0.745119	0.980875	0.792364	0.826435	0.328259	0.491561	0.579666	0.56018	0.536766
TCGA.QH.A6CV	Anaplastic Astrocytoma IDH wt	G3	0.58814	0.924721	0.594349	0.82927	0.128338	0.372749	0.282076	0.266422	0.289595
TCGA.DU.6404	Anaplastic Astrocytoma IDH wt	G3	0.749363	0.95079	0.536828	0.558888	0.202907	0.429184	0.406416	0.302076	0.427688
TCGA.DU.8165	Anaplastic Astrocytoma IDH wt	G3	0.866739	1	0.801963	0.941184	0.406375	0.656137	0.790431	0.566367	0.804467
TCGA.DU.A5TT	Anaplastic Astrocytoma IDH wt	G3	0.716997	0.940671	0.48098	0.760703	0.232316	0.504962	0.172695	0.329337	0.128791
TCGA.DU.A76L	Anaplastic Astrocytoma IDH wt	G3	0.599546	0.962968	0.650165	0.887978	0.622352	0.690557	0.566913	0.424925	0.569276
TCGA.FG.6692	Anaplastic Astrocytoma IDH wt	G3	0.657308	0.929331	0.379499	0.679337	0.214624	0.476011	0.613734	0.454475	0.62583
TCGA.HT.7469	Anaplastic Astrocytoma IDH wt	G3	0.638699	0.976148	0.0987513	0.305238	0	0.23625	0.166543	0.273916	0.147113
TCGA.HT.7882	Anaplastic Astrocytoma IDH wt	G3	0.52945	0.770192	0.733165	0.844358	0.60994	0.84428	0.875294	0.717826	0.837137
TCGA.HT.8019	Anaplastic Astrocytoma IDH wt	G3	0.786499	0.980877	0.584426	0.768521	0.166492	0.184333	0.057077	0.107282	0.0765696
TCGA.HT.A61C	Anaplastic Astrocytoma IDH wt	G3	0.743967	0.964114	0.576893	0.837162	0.416576	0.528155	0.52607	0.453234	0.517086
TCGA.P5.A72U	Anaplastic Astrocytoma IDH wt	G3	0.738041	0.929325	0.556754	0.839656	0.584987	0.662044	0.94651	0.965112	0.824498
TCGA.TM.A84J	Anaplastic Astrocytoma IDH wt	G3	0.67115	0.965709	0.346101	0.585056	0.187593	0.23827	0.215454	0.299505	0.199416
TCGA.02.0047	Glioblastoma IDH wt	G4	0.711832	1	0.597749	0.669203	0.343607	0.578784	0.391664	0.422087	0.37254
TCGA.02.0055	Glioblastoma IDH wt	G4	0.742272	0.96466	1	0.946548	0.844783	0.829175	0.799005	0.600939	0.797101
TCGA.02.2485	Glioblastoma IDH wt	G4	0.80489	0.982058	0.802026	0.674343	0.251675	0.534604	0.699962	0.529236	0.700568
TCGA.02.2486	Glioblastoma IDH wt	G4	0.669792	0.915421	0.623038	1	0.370638	0.722103	0.758976	0.407705	0.818346
TCGA.06.0125	Glioblastoma IDH wt	G4	0.618453	0.963556	0.628202	0.669256	0.189611	0.487797	0.200384	0.232937	0.211556
TCGA.06.0130	Glioblastoma IDH wt	G4	0.669057	0.836338	0.767295	0.943086	0.578081	0.873117	0.937689	0.690812	0.923849
TCGA.06.0132	Glioblastoma IDH wt	G4	0.72859	0.955781	0.79884	0.943082	0.46729	0.74549	0.697187	0.474937	0.709579
TCGA.06.0138	Glioblastoma IDH wt	G4	0.66392	0.981185	0.657127	0.772327	0.398102	0.701823	0.644016	0.399815	0.688018
TCGA.06.0141	Glioblastoma IDH wt	G4	0.654328	0.936965	0.814529	0.886164	0.806315	0.923512	0.826311	0.637882	0.812745
TCGA.06.0152	Glioblastoma IDH wt	G4	0.583108	0.902254	0.675927	0.740638	0.502955	0.816813	1	0.853669	0.934714
TCGA.06.0157	Glioblastoma IDH wt	G4	0.706737	0.975398	0.643522	0.779508	0.524781	0.634204	0.690962	0.46058	0.728652
TCGA.06.0158	Glioblastoma IDH wt	G4	0.691349	0.981487	0.74322	0.719901	0.411479	0.641083	0.577063	0.524087	0.558215
TCGA.06.0168	Glioblastoma IDH wt	G4	0.836135	0.96466	0.837505	0.839642	0.454926	0.630444	0.687266	0.519702	0.681005
TCGA.06.0171	Glioblastoma IDH wt	G4	0.598712	0.891072	0.81927	0.948124	0.818118	0.896366	0.935349	0.777898	0.888626
TCGA.06.0174	Glioblastoma IDH wt	G4	0.812369	0.982853	0.518168	0.688765	0.307386	0.507623	0.351616	0.487676	0.294888
TCGA.06.0184	Glioblastoma IDH wt	G4	0.731941	0.975007	0.665803	0.888006	0.486474	0.720415	0.577075	0.372004	0.621247
TCGA.06.0187	Glioblastoma IDH wt	G4	0.662149	0.929339	0.675065	0.839688	0.533292	0.709442	0.399852	0.405166	0.389148
TCGA.06.0190	Glioblastoma IDH wt	G4	0.663032	0.831138	0.886456	0.894701	0.767318	0.835317	0.899836	0.720343	0.867352
TCGA.06.0210	Glioblastoma IDH wt	G4	0.790921	0.96412	0.802083	1	0.621409	0.826093	0.639719	0.549795	0.618559
TCGA.06.0211	Glioblastoma IDH wt	G4	0.656472	0.982332	0.748871	0.732756	0.695457	0.835495	0.784812	0.593196	0.789608
TCGA.06.0219	Glioblastoma IDH wt	G4	0.73402	0.96175	0.584378	0.768579	0.447823	0.614447	0.520419	0.340774	0.5472
TCGA.06.0238	Glioblastoma IDH wt	G4	0.958003	1	0.795926	0.834604	0.85293	0.754483	0.754627	0.637623	0.723929
TCGA.06.0644	Glioblastoma IDH wt	G4	0.754337	0.884274	0.795909	0.944873	0.383948	0.73825	0.78163	0.612369	0.769498
TCGA.06.0645	Glioblastoma IDH wt	G4	0.773211	0.983103	0.72581	0.948885	0.668869	0.804884	0.706219	0.523714	0.712966
TCGA.06.0646	Glioblastoma IDH wt	G4	0.737906	0.981185	0.578416	0.601472	0.425836	0.577547	0.418701	0.321837	0.439511
TCGA.06.0649	Glioblastoma IDH wt	G4	0.603343	0.980875	0.728366	0.71072	0.532224	0.692979	0.7597	0.490931	0.794783
TCGA.06.0686	Glioblastoma IDH wt	G4	0.775583	1	0.632863	0.688764	0.376749	0.596407	0.420895	0.5631	0.351347
TCGA.06.0743	Glioblastoma IDH wt	G4	0.704204	1	0.776424	1	0.553447	0.706716	0.644064	0.486828	0.639432
TCGA.06.0744	Glioblastoma IDH wt	G4	0.710755	0.962972	0.495398	0.775972	0.295544	0.475762	0.36017	0.318167	0.369139
TCGA.06.0745	Glioblastoma IDH wt	G4	0.622551	0.887143	0.531329	0.829256	0.453511	0.631335	0.535224	0.366838	0.561628
TCGA.06.0747	Glioblastoma IDH wt	G4	0.556269	0.982597	0.435303	0.578822	0.24888	0.471877	0.255789	0.392587	0.216919
TCGA.06.0749	Glioblastoma IDH wt	G4	0.762547	0.981484	0.603751	0.49589	0.452102	0.601306	0.509666	0.570601	0.443933
TCGA.06.0750	Glioblastoma IDH wt	G4	0.65256	0.945324	0.704455	0.889737	0.899827	0.816293	0.61487	0.56179	0.580241
TCGA.06.0878	Glioblastoma IDH wt	G4	0.572246	0.964114	0.531834	0.565751	0.403426	0.672275	0.439136	0.405906	0.417708
TCGA.06.0882	Glioblastoma IDH wt	G4	0.74322	1	0.729137	0.940183	0.385236	0.734481	0.550722	0.352668	0.582992
TCGA.06.1804	Glioblastoma IDH wt	G4	0.605725	1	0.425387	0.558923	0.355421	0.595765	0.281853	0.350207	0.257133
TCGA.06.2557	Glioblastoma IDH wt	G4	0.850559	0.977186	0.528004	0.591066	0.619158	0.72342	0.965429	0.92632	0.871897
TCGA.06.2558	Glioblastoma IDH wt	G4	0.746037	1	0.734987	0.779472	0.604974	0.640615	0.548643	0.487041	0.524955
TCGA.06.2559	Glioblastoma IDH wt	G4	0.784344	0.981775	0.552032	0.558932	0.336887	0.54951	0.345039	0.375614	0.329297
TCGA.06.2561	Glioblastoma IDH wt	G4	0.643648	0.962968	0.681199	0.775953	0.349975	0.627737	0.589324	0.435211	0.606854
TCGA.06.2562	Glioblastoma IDH wt	G4	0.673349	0.918154	0.751577	0.943086	0.225178	0.544001	0.289602	0.313263	0.28962
TCGA.06.2563	Glioblastoma IDH wt	G4	0.601202	0.965709	0.647215	0.844401	0.244436	0.581168	0.633261	0.481393	0.641428
TCGA.06.2564	Glioblastoma IDH wt	G4	0.670236	0.965194	0.624575	0.684121	0.39617	0.602348	0.443245	0.363292	0.452771
TCGA.06.2565	Glioblastoma IDH wt	G4	0.663812	1	0.584519	0.710701	0.180762	0.590689	0.602969	0.465366	0.614684
TCGA.06.2567	Glioblastoma IDH wt	G4	0.703513	0.974598	0.672965	0.943086	1	0.812697	0.725151	0.654319	0.678948
TCGA.06.2569	Glioblastoma IDH wt	G4	0.79251	0.72913	0.772032	0.945731	0.0471544	0.297616	0.120324	0.130495	0.144719
TCGA.06.5408	Glioblastoma IDH wt	G4	0.681812	0.945329	0.506381	0.558966	0.22966	0.530033	0.305852	0.32428	0.301546
TCGA.06.5410	Glioblastoma IDH wt	G4	0.66231	0.93036	0.740926	0.947355	0.850602	1	0.839048	0.685941	0.805736
TCGA.06.5411	Glioblastoma IDH wt	G4	0.737027	0.981484	0.696654	0.775952	0.479363	0.670714	0.611753	0.454001	0.622123
TCGA.06.5412	Glioblastoma IDH wt	G4	0.577335	0.904007	0.907104	0.945726	0.403524	0.688341	0.721684	0.540729	0.720936
TCGA.06.5413	Glioblastoma IDH wt	G4	0.68672	0.927098	0.734981	0.834605	0.785934	0.803304	0.852718	0.772297	0.789976
TCGA.06.5414	Glioblastoma IDH wt	G4	0.54846	0.886063	0.637076	0.945736	0.271794	0.742876	0.538393	0.437411	0.541957
TCGA.06.5415	Glioblastoma IDH wt	G4	0.638341	0.975396	0.689213	0.724358	0.330239	0.520292	0.659016	0.44753	0.684002
TCGA.06.5418	Glioblastoma IDH wt	G4	0.629178	0.963559	0.628255	0.889765	0.518225	0.738329	0.347766	0.405259	0.321986
TCGA.06.5856	Glioblastoma IDH wt	G4	0.619124	0.96355	0.658717	0.834605	0.236317	0.640601	0.389216	0.414559	0.362892
TCGA.06.5858	Glioblastoma IDH wt	G4	0.624252	0.981486	0.448965	0.83198	0.166108	0.482351	0.145748	0.293739	0.116434
TCGA.06.5859	Glioblastoma IDH wt	G4	0.610923	0.982057	0.456841	0.511466	0.212014	0.476882	0.668433	0.360326	0.730267
TCGA.08.0386	Glioblastoma IDH wt	G4	0.682116	0.981186	0.814592	0.829255	0.481238	0.517142	0.203479	0.317852	0.169863
TCGA.12.0616	Glioblastoma IDH wt	G4	0.720304	0.982057	0.561902	0.674318	0.383611	0.521745	0.738466	0.463013	0.782856
TCGA.12.0618	Glioblastoma IDH wt	G4	0.919777	1	0.484046	0.772339	0.245911	0.500344	0.282011	0.383432	0.255825
TCGA.12.0619	Glioblastoma IDH wt	G4	0.663194	0.975003	0.588228	0.831979	0.506686	0.723663	0.604379	0.50936	0.595509
TCGA.12.0821	Glioblastoma IDH wt	G4	0.644876	0.980555	0.557924	0.411573	0.291804	0.482522	0.314162	0.280097	0.316594
TCGA.12.1597	Glioblastoma IDH wt	G4	0.734624	0.965706	0.475146	0.63689	0.319986	0.400473	0.330818	0.382762	0.311185
TCGA.12.3650	Glioblastoma IDH wt	G4	0.804219	1	0.49356	0.684122	0.223249	0.465627	0.499463	0.393421	0.515657
TCGA.12.3652	Glioblastoma IDH wt	G4	0.362524	0.924747	0.342554	0.658535	0.100695	0.38953	0.411243	0.306419	0.436369
TCGA.12.3653	Glioblastoma IDH wt	G4	0.300599	0.975405	0.171333	0.834681	0.0425493	0.481498	0.541719	0.508374	0.524554
TCGA.12.5295	Glioblastoma IDH wt	G4	0.474356	0.929332	0.335167	0.625892	0.188637	0.58008	0.699287	0.477561	0.726687
TCGA.12.5299	Glioblastoma IDH wt	G4	0.665514	0.931416	0.575585	0.896269	0.358028	0.538305	0.351709	0.381965	0.337596
TCGA.14.0781	Glioblastoma IDH wt	G4	0.671784	0.890686	0.643461	0.834618	0.504589	0.676444	0.533966	0.412462	0.546614
TCGA.14.0787	Glioblastoma IDH wt	G4	0.584712	0.964117	0.471939	0.565786	0.291286	0.649891	0.429561	0.415996	0.412013
TCGA.14.0789	Glioblastoma IDH wt	G4	0.479294	0.870106	0.689791	0.946553	0.383581	0.737751	0.627882	0.432142	0.651125
TCGA.14.0790	Glioblastoma IDH wt	G4	0.658641	0.961761	0.552595	0.884325	0.0823863	0.256188	0.399749	0.307544	0.425711
TCGA.14.0817	Glioblastoma IDH wt	G4	0.699326	0.976143	0.63062	0.893094	0.415889	0.693535	0.779959	0.538147	0.797875
TCGA.14.0871	Glioblastoma IDH wt	G4	0.856567	0.838961	0.851538	0.943998	0.0980971	0.337	0.195692	0.222363	0.198173
TCGA.14.1034	Glioblastoma IDH wt	G4	0.543831	0.94264	0.664488	1	0.51149	0.645346	0.399747	0.291828	0.423874
TCGA.14.1823	Glioblastoma IDH wt	G4	0.414133	0.943561	0.562818	0.82927	0.439826	0.685107	0.555581	0.439363	0.559537
TCGA.14.1825	Glioblastoma IDH wt	G4	0.675868	0.982596	0.318793	0.578783	0.139874	0.33193	0.225221	0.373813	0.18041
TCGA.14.1829	Glioblastoma IDH wt	G4	0.700102	0.889156	0.63928	0.882354	0.499202	0.597063	0.65431	0.454826	0.673051
TCGA.14.2554	Glioblastoma IDH wt	G4	0.628026	0.941668	0.67179	0.705901	0.213211	0.600564	0.549682	0.313676	0.592854
TCGA.15.0742	Glioblastoma IDH wt	G4	0.380209	0.964123	0.246969	0.674405	0.284943	0.51549	0.279974	0.341951	0.26787
TCGA.16.0846	Glioblastoma IDH wt	G4	0.692081	0.981484	0.495377	0.383987	0.343132	0.558341	0.728817	0.509751	0.734911
TCGA.16.1045	Glioblastoma IDH wt	G4	0.624868	0.908845	0.689167	0.669203	0.430757	0.74472	0.683433	0.399898	0.73593
TCGA.19.0957	Glioblastoma IDH wt	G4	0.714659	0.98233	0.778382	0.679275	0.396441	0.627285	0.623104	0.53686	0.608097
TCGA.19.1389	Glioblastoma IDH wt	G4	0.746263	0.745527	0.852255	0.732733	0.500401	0.639901	0.596936	0.490659	0.590944
TCGA.19.1390	Glioblastoma IDH wt	G4	0.764431	0.92711	0.216766	0.559003	0.17619	0.523581	0.215119	0.232647	0.227451
TCGA.19.2619	Glioblastoma IDH wt	G4	0.609438	1	0.381864	0.565786	0.443157	0.460919	0.265291	0.363241	0.235071
TCGA.19.2620	Glioblastoma IDH wt	G4	0.689612	0.946994	0.852292	0.946552	0.318543	0.580026	0.366349	0.4632	0.329388
TCGA.19.2624	Glioblastoma IDH wt	G4	0.648374	1	0.475818	0.558931	0.155766	0.285943	0.244406	0.268905	0.251283
TCGA.19.2625	Glioblastoma IDH wt	G4	0.657742	0.923502	0.536417	0.652887	0.419771	0.423321	0.144638	0.260917	0.118218
TCGA.19.5960	Glioblastoma IDH wt	G4	0.81154	0.962972	0.681187	0.775972	0.132055	0.260881	0.424971	0.363834	0.424533
TCGA.26.5132	Glioblastoma IDH wt	G4	0.559011	0.962972	0.479893	0.719962	0.370465	0.522032	0.611818	0.432052	0.634567
TCGA.26.5133	Glioblastoma IDH wt	G4	0.607954	0.982597	0.639094	0.73677	0.178429	0.313372	0.347197	0.401706	0.322549
TCGA.26.5134	Glioblastoma IDH wt	G4	0.771989	0.964114	0.576943	0.674317	0.192135	0.41281	0.43913	0.402204	0.434969
TCGA.26.5135	Glioblastoma IDH wt	G4	0.795793	0.96412	0.697045	0.891461	0.502538	0.505815	0.465852	0.372331	0.484345
TCGA.26.5136	Glioblastoma IDH wt	G4	0.62799	0.902742	0.590539	0.764708	0.263196	0.541536	0.654311	0.464407	0.662322
TCGA.26.5139	Glioblastoma IDH wt	G4	0.7837	1	0.720135	0.772359	0.398284	0.587725	0.552988	0.305418	0.617244
TCGA.27.1830	Glioblastoma IDH wt	G4	0.730217	0.974178	0.744343	0.768579	0.328251	0.658862	0.607877	0.341054	0.66154
TCGA.27.1831	Glioblastoma IDH wt	G4	0.713668	0.980878	0.616465	0.826458	0.398758	0.6043	0.64142	0.350296	0.691251
TCGA.27.1832	Glioblastoma IDH wt	G4	0.421455	0.869752	0.785586	0.823541	0.592225	0.694306	0.806077	0.578208	0.808905
TCGA.27.1834	Glioblastoma IDH wt	G4	0.712273	1	0.762253	0.820539	0.22515	0.490877	0.704972	0.47048	0.730535
TCGA.27.1835	Glioblastoma IDH wt	G4	0.516647	0.852804	0.424627	0.942162	0.124617	0.235703	0.327705	0.353839	0.308587
TCGA.27.1837	Glioblastoma IDH wt	G4	0.652388	0.96466	0.349821	0.518907	0.214399	0.368589	0.397166	0.426305	0.374339
TCGA.27.2519	Glioblastoma IDH wt	G4	0.657738	1	0.632456	0.884306	0.321382	0.665742	0.589999	0.380354	0.62685
TCGA.27.2523	Glioblastoma IDH wt	G4	0.467077	0.965198	0.217077	0.52622	0.204263	0.363181	0.366072	0.50813	0.302365
TCGA.27.2524	Glioblastoma IDH wt	G4	0.797263	1	0.689783	0.946553	0.448569	0.655715	0.51618	0.494687	0.493401
TCGA.27.2526	Glioblastoma IDH wt	G4	0.524459	0.943575	0.34272	0.772416	0.191065	0.581145	0.791093	0.433832	0.860725
TCGA.27.2528	Glioblastoma IDH wt	G4	0.764391	0.957172	0.628247	0.779489	0.24982	0.396653	0.192954	0.254125	0.185446
TCGA.28.1747	Glioblastoma IDH wt	G4	0.750161	0.981777	0.506281	0.393591	0.182792	0.461709	0.619781	0.420032	0.653025
TCGA.28.1753	Glioblastoma IDH wt	G4	0.753281	1	0.857408	0.89471	0.690645	0.835362	0.794521	0.564926	0.803464
TCGA.28.2499	Glioblastoma IDH wt	G4	0.340451	0.765725	0.460556	1	0.127616	0.489649	0.272554	0.295805	0.266603
TCGA.28.2509	Glioblastoma IDH wt	G4	0.588191	0.868315	0.578612	0.829284	0.405353	0.564256	0.373355	0.360158	0.369703
TCGA.28.2513	Glioblastoma IDH wt	G4	0.717143	0.941697	0.813739	0.947355	0.498629	0.788773	0.764095	0.571766	0.762926
TCGA.28.2514	Glioblastoma IDH wt	G4	0.66756	0.950001	0.603744	0.663925	0.29546	0.482312	0.320218	0.347774	0.310712
TCGA.28.5204	Glioblastoma IDH wt	G4	0.559626	0.965201	0.610083	0.789463	0.217219	0.52482	0.633223	0.62487	0.585627
TCGA.28.5207	Glioblastoma IDH wt	G4	0.649781	0.96175	0.648346	0.594914	0.201605	0.566654	0.561595	0.392731	0.583092
TCGA.28.5208	Glioblastoma IDH wt	G4	0.685921	0.96355	0.567274	0.614069	0.12231	0.507209	0.511848	0.474	0.486858
TCGA.28.5209	Glioblastoma IDH wt	G4	0.544948	0.911651	0.704634	0.893127	0.195328	0.4319	0.285666	0.382906	0.248333
TCGA.28.5213	Glioblastoma IDH wt	G4	0.713137	0.924741	0.704451	0.886172	0.467415	0.809326	0.780793	0.606742	0.765269
TCGA.28.5215	Glioblastoma IDH wt	G4	0.784325	1	0.780625	0.669203	0.330174	0.562527	0.575596	0.458764	0.572894
TCGA.28.5216	Glioblastoma IDH wt	G4	0.786236	0.981485	0.712149	0.831966	0.295522	0.564966	0.385008	0.334483	0.391818
TCGA.28.5218	Glioblastoma IDH wt	G4	0.681125	0.570965	0.830286	0.886171	0.640389	0.674987	0.947831	0.785342	0.897667
TCGA.28.5220	Glioblastoma IDH wt	G4	0.537587	0.923498	0.408444	0.595007	0.152383	0.402768	0.376302	0.303066	0.386703
TCGA.32.1970	Glioblastoma IDH wt	G4	0.648374	1	0.643486	0.448494	0.410634	0.419378	0.428442	0.38358	0.426766
TCGA.32.1980	Glioblastoma IDH wt	G4	0.753145	0.964113	0.801986	0.78288	0.443013	0.665882	0.711951	0.51975	0.708481
TCGA.32.1982	Glioblastoma IDH wt	G4	0.70734	1	0.634721	0.607859	0.459057	0.65756	0.823545	0.601397	0.821092
TCGA.32.2615	Glioblastoma IDH wt	G4	0.659314	0.980876	0.712434	0.942149	0.363525	0.764719	0.65679	0.316077	0.739143
TCGA.32.2632	Glioblastoma IDH wt	G4	0.567459	1	0.765411	0.834617	0.531389	0.692711	0.896874	0.727715	0.862118
TCGA.32.2634	Glioblastoma IDH wt	G4	0.797379	0.960448	0.712577	0.760705	0.501407	0.494381	0.233929	0.28717	0.216782
TCGA.32.2638	Glioblastoma IDH wt	G4	0.550352	0.946994	0.837517	0.786207	0.273086	0.605261	0.601766	0.470851	0.606622
TCGA.32.4213	Glioblastoma IDH wt	G4	0.689168	0.965709	0.805021	0.688797	0.458928	0.651562	0.695539	0.491271	0.714521
TCGA.32.5222	Glioblastoma IDH wt	G4	0.628527	0.962975	0.603838	0.887995	0.418296	0.697259	0.569551	0.42701	0.578097
TCGA.41.2571	Glioblastoma IDH wt	G4	0.666224	0.965191	0.43528	0.631436	0.389639	0.518383	0.304885	0.328716	0.304929
TCGA.41.2572	Glioblastoma IDH wt	G4	0.382964	0.982334	0.482989	0.732782	0.377173	0.53278	0.604256	0.522498	0.592631
TCGA.41.3915	Glioblastoma IDH wt	G4	0.739239	1	0.734915	0.834605	0.846213	0.787006	0.725125	0.445199	0.771406
TCGA.41.4097	Glioblastoma IDH wt	G4	0.717401	0.962371	0.924645	0.943085	0.495079	0.785822	0.747856	0.508169	0.773157
TCGA.41.5651	Glioblastoma IDH wt	G4	0.747882	1	0.615872	0.786207	0.259997	0.47594	0.44721	0.427559	0.442182
TCGA.76.4925	Glioblastoma IDH wt	G4	0.604428	0.928238	0.591964	0.837191	0.291384	0.473778	0.195271	0.222214	0.210248
TCGA.76.4926	Glioblastoma IDH wt	G4	0.662606	0.975394	0.628229	0.558931	0.323476	0.520228	0.30086	0.299048	0.299499
TCGA.76.4927	Glioblastoma IDH wt	G4	0.781031	1	0.805146	1	0.350146	0.594789	0.474872	0.3782	0.485685
TCGA.76.4928	Glioblastoma IDH wt	G4	0.633873	0.843858	0.591959	0.945721	0.31103	0.627429	0.533276	0.370103	0.555868
TCGA.76.4929	Glioblastoma IDH wt	G4	0.706087	0.946602	0.729153	0.880361	0.254225	0.512044	0.18872	0.268087	0.178164
TCGA.76.4931	Glioblastoma IDH wt	G4	0.637865	0.976143	0.630631	0.732733	0.220888	0.456947	0.309144	0.380721	0.284314
TCGA.76.4932	Glioblastoma IDH wt	G4	0.526869	0.930393	0.449929	0.63151	0.26184	0.431516	0.265274	0.380037	0.23032

## Sheet: Figure 3a
Source data Figure 3a - Immunofluorescence study of CD34+ CD45+ cells in glioblastoma tissues
Anitbody	Company	Catalogue No.	Dilution
Anti-CD34	Leica Biosystems	END-L-CE	1:250
Anti-CD45	abcam	ab10559	1:250
Overview Patient 22											Cut Out Patient 22
Overview Patient 11											Cut Out Patient 11

## Sheet: Figure 3d
Source data Figure 3d - Percentage of HSPCs in Lin-CD34+ single cell suspensions measured by flow cytometry
Patient ID	Patient ID	HSC	MPP	MLP	GMP	CMP-MEP	B-NK	HSPC count/milion cells
Reference
	Bone marrow	1.93822	1.90793	0.272562	25.1666	67.8377	2.87704	7933
GBM
	Patient 3	48.6048	48.7995	0.194679	0.194679	2.14147	0.0648929	3210
	Patient 7	45.3608	46.2887	7.62887	0.103093	0.618557	0	1813
	Patient 8	52.7397	45.4338	0.684932	0	1.14155	0	525
	Patient 10	43.0416	26.6858	11.6212	4.16069	3.5868	10.9039	8882
	Patient 11	61.1307	27.2085	5.18257	2.4735	1.88457	2.12014	4962
	Patient 14	67.5464	29.8143	0.293255	0.0977517	1.56403	0.684262	545
	Patient 16	46.2144	45.2311	0.491642	1.57325	4.91642	1.57325	1022
non-GBM
	Patient 1	15.3846	45.1923	0	0.961538	38.4615	0	296
	Patient 4	2.63158	86.8421	5.26316	2.63158	2.63158	0	47
	Patient 5	12.3967	81.8182	1.65289	3.30579	0.826446	0	1350
	Patient 9	19.4175	16.2401	0	0	63.9894	0.353045	2707
	Patient 12	23.5736	9.39529	2.3232	16.4674	6.73044	41.5101	1884

## Sheet: Figure 3f
Source data Figure 3f - CFC Count
	CFU-GEMM	CFU-GM	BFU-E
bone marrow	47	48	1
P02	0	0	0
P03	0	9	0
P06	0	11	2
P07	2	3	1
P08	11	0	0
P10	7	0	0
P14	0	0	3
P16	4	0	0
P01	0	0	0
P04	0	0	0
P05	0	0	0
P09	0	0	0
P12	0	2	0
P15	0	0	0

## Sheet: Figure 3g
Source data Figure 3g - Original images CXCL12 staining
Anitbody	Company	Catalogue No.	Dilution
Anti-CXCL12	abcam	ab9797	1:600
		Infitration zone patient 14										Tumor tissue, patient 14

## Sheet: Figure 3h
Source data Figure 3h - CXCL12 staining intensity in tumor core and infiltration zone
	Infiltration zone	Tumor tissue
pat1	1	1
pat2	1	2
pat3	1	2
pat4	1	2
pat5	1	2
pat6	1	2
pat7	1	3
pat8	1	3
staining intensity (0-3)

[truncated: 17 more sheets: Figure 4a, Figure 4g, Figure 5c, Figure 5e, Figure 5g, Figure 5h, Figure 5i, Figure 5j, Figure 6a, Supplementary Figure 2a, Supplementary Figure 2b, Supplementary Figure 4c, Supplementary Figure 4d, Supplementary Figure 5f, Supplementary Figure 6, Supplementary Figure 7b, Supplementary Figure 8]
