# Supplementary material for: Tumor-associated hematopoietic stem and progenitor cells positively linked to glioblastoma progression
Source: Nat Commun. 2021 Jun 23;12:3895. doi: 10.1038/s41467-021-23995-z (PMC8222381; doi:10.1038/s41467-021-23995-z)
Supplement: Supplementary file 6 — Source Data [file 41467_2021_23995_MOESM6_ESM.zip › Source data/Source data Figure 4 and supplementary Figure 5/Data analysis (R script and Seurat objects)/scRNA-Seq analysis_revised.R]

# 210226 Figure 4 and Supplementary Figure 5 - Revisions2

#STEP1) QC on datasets by filtering cells with high mitochondrial genes and low RNA counts
#STEP2) Annotate all samples using SingleR and add to the metadata
#STEP3) Compute projections
#STEP4) Integrate all samples using Seurat logtransform
#STEP5) Cell cycle analysis using logtransform integrated dataset. Append cell cycle data to metadata
#STEP6) DGE using Seurat FindMarkers with MAST test.

# R version: Bunny-Wunnies Freak Out
suppressMessages(require(SingleCellExperiment)) #v1.12.0
suppressMessages(require(Seurat)) #v4.0.1
suppressMessages(require(Matrix)) #v1.3-2
suppressMessages(require(SingleR)) #v1.4.1
suppressMessages(require(cowplot)) #v1.1.1
suppressMessages(require(celldex)) #v1.0.0
suppressMessages(require(dplyr)) #v1.0.5
suppressMessages(require(SeuratDisk)) #v0.0.0.9018
suppressMessages(require(scales)) #v1.1.1
suppressMessages(require(ggplot2)) #v3.3.3


####
#STEP1) QC on datasets by filtering cells with high mitochondrial genes and low RNA counts
#####


setwd("~/")
list.files()

#read data and remove cells with high percentage mitochondrial genes and low counts ("empty cells"), or high counts ("doublets")

blood.seurat <- LoadH5Seurat("Blood_sample.h5Seurat")
#append data on mitochondrial, ribosomal genes
blood.seurat[["percent.mt"]] <- PercentageFeatureSet(blood.seurat, pattern = "^MT-")
#blood.seurat[["percent.rps"]] <- PercentageFeatureSet(blood.seurat, pattern = "^RPS")

bm.seurat <- LoadH5Seurat("Bone Marrow_sample.h5Seurat")
#append data on mitochondrial, ribosomal genes
bm.seurat[["percent.mt"]] <- PercentageFeatureSet(bm.seurat, pattern = "^MT-")
#bm.seurat[["percent.rps"]] <- PercentageFeatureSet(bm.seurat, pattern = "^RPS")

gbm.seurat <- LoadH5Seurat("GBM_sample.h5Seurat")
#append data on mitochondrial, ribosomal genes
gbm.seurat[["percent.mt"]] <- PercentageFeatureSet(gbm.seurat, pattern = "^MT-")
#gbm.seurat[["percent.rps"]] <- PercentageFeatureSet(gbm.seurat, pattern = "^RPS")

tfb.seurat <- LoadH5Seurat("TFB_sample.h5Seurat") #tumor-free brain
#append data on mitochondrial, ribosomal genes
tfb.seurat[["percent.mt"]] <- PercentageFeatureSet(tfb.seurat, pattern = "^MT-")
#tfb.seurat[["percent.rps"]] <- PercentageFeatureSet(tfb.seurat, pattern = "^RPS")


#display mito ribo and count data for each sample

#feature counts
#v1 <- VlnPlot(blood.seurat, features = "nFeature_RNA", ncol = 3, group.by = "Sample") + scale_y_continuous(breaks= seq(0,10000,by=200))
#v2 <- VlnPlot(bm.seurat, features = "nFeature_RNA", ncol = 3, group.by = "Sample") + scale_y_continuous(breaks= seq(0,10000,by=200))
#v3 <- VlnPlot(gbm.seurat, features = "nFeature_RNA", ncol = 3, group.by = "Sample") + scale_y_continuous(breaks= seq(0,10000,by=200))
#v4 <- VlnPlot(tfb.seurat, features = "nFeature_RNA", ncol = 3, group.by = "Sample") + scale_y_continuous(breaks= seq(0,10000,by=200))

# results: remove nfeature < 200 (default Satija Lab https://satijalab.org/seurat/archive/v3.0/pbmc3k_tutorial.html)
# note: we will not remove cells with high nfeature reads as this is not mentioned in https://www.ncbi.nlm.nih.gov/pmc/articles/PMC5112579/. Also microscopic determination of cells before loading on chip did not show the presence of doublets.
# note: bimodal distribution of data may indicate following: 
# "it could be that there are biologically different types of cells (i.e. quiescent cell populations, less complex cells of interest), 
# and/or one type is much smaller than the other (i.e. cells with high counts may be cells that are larger in size)."
# see:https://hbctraining.github.io/scRNA-seq/lessons/04_SC_quality_control.html
# because HSCPs are significantly smaller than microglia or tumor cells we expect these to show a different distribution in the nfeature counts. filtering bimodal distribution with the assumption of removing low quality cells without experimental evidence may remove meaningful data

# mitochondrial content
#v5 <- VlnPlot(blood.seurat, features = "percent.mt", ncol = 3, group.by = "Sample") + scale_y_continuous(breaks= seq(0,100,by=5))
#v6 <- VlnPlot(bm.seurat, features = "percent.mt", ncol = 3, group.by = "Sample") + scale_y_continuous(breaks= seq(0,100,by=5))
#v7 <- VlnPlot(gbm.seurat, features = "percent.mt", ncol = 3, group.by = "Sample") + scale_y_continuous(breaks= seq(0,100,by=5))
#v8 <- VlnPlot(tfb.seurat, features = "percent.mt", ncol = 3, group.by = "Sample") + scale_y_continuous(breaks= seq(0,100,by=5))

# results: remove cells with mitochondrial content > 15%
# Note: 5% threshold is suggested by Seurat, however a study shows that 10% for human cells is more appropriated. https://www.biorxiv.org/content/10.1101/2020.02.20.958793v1.full
# We chose 15% based on the distribution of the data. Also, high mitochondrial gene trasncription may reflect biological events such as proliferating cells, which we do not want to exclude. Anyway, using 10% threshold did not change results on cell cycle analysis 

#filter data by removing cells that did not pass QC
blood.seurat <- subset(blood.seurat, subset = percent.mt < 15 & nFeature_RNA > 200)
bm.seurat <- subset(bm.seurat, subset = percent.mt < 15 & nFeature_RNA > 200)
gbm.seurat <- subset(gbm.seurat, subset = percent.mt < 15 & nFeature_RNA > 200)
tfb.seurat <- subset(tfb.seurat, subset = percent.mt < 15 & nFeature_RNA > 200)

#####
#STEP2) Annotate all samples using SingleR and add to the metadata
#####

#load reference

encode <- BlueprintEncodeData(rm.NA = "rows") # if you get an error concerning connection with Hub, just restart R
#View(encode)

#normalize and annotate with SingleR

blood.seurat <- NormalizeData(object = blood.seurat)
blood.norm <- GetAssayData(blood.seurat, slot = "data") #get the normalized dataset
pred.blood <- SingleR(test = blood.norm, ref = encode, assay.type.test=1, labels = encode$label.fine) #annotate cells with SingleR
pred.blood <- as.data.frame(pred.blood)
pred.blood <- pred.blood[,-c(1:43,45,46,48)] #keep only annotation results without scores
#View(table(pred.blood$labels)) #get a glimpse on annotated cells
blood.seurat <- AddMetaData(blood.seurat, metadata= pred.blood) #add annotations to Seurat meta.data

bm.seurat <- NormalizeData(object = bm.seurat)
bm.norm <- GetAssayData(bm.seurat, slot = "data") #get the normalized dataset
pred.bm <- SingleR(test = bm.norm, ref = encode, assay.type.test=1, labels = encode$label.fine) #annotate cells with SingleR
pred.bm <- as.data.frame(pred.bm)
pred.bm <- pred.bm[,-c(1:43,45,46,48)] #keep only annotation results without scores
#View(table(pred.bm$labels)) #get a glimpse on annotated cells
bm.seurat <- AddMetaData(bm.seurat, metadata= pred.bm) #add annotations to Seurat meta.data

gbm.seurat <- NormalizeData(object = gbm.seurat)
gbm.norm <- GetAssayData(gbm.seurat, slot = "data") #get the normalized dataset
pred.gbm <- SingleR(test = gbm.norm, ref = encode, assay.type.test=1, labels = encode$label.fine) #annotate cells with SingleR
pred.gbm <- as.data.frame(pred.gbm)
pred.gbm <- pred.gbm[,-c(1:43,45,46,48)] #keep only annotation results without scores
#View(table(pred.gbm$labels)) #get a glimpse on annotated cells
gbm.seurat <- AddMetaData(gbm.seurat, metadata= pred.gbm) #add annotations to Seurat meta.data

tfb.seurat <- NormalizeData(object = tfb.seurat)
tfb.norm <- GetAssayData(tfb.seurat, slot = "data") #get the normalized dataset
pred.tfb <- SingleR(test = tfb.norm, ref = encode, assay.type.test=1, labels = encode$label.fine) #annotate cells with SingleR
pred.tfb <- as.data.frame(pred.tfb)
pred.tfb <- pred.tfb[,-c(1:43,45,46,48)] #keep only annotation results without scores
#View(table(pred.tfb$labels)) #get a glimpse on annotated cells
tfb.seurat <- AddMetaData(tfb.seurat, metadata= pred.tfb) #add annotations to Seurat meta.data

#####
#STEP3) Compute projections
#####

blood.seurat <- ScaleData(blood.seurat)
blood.seurat <- FindVariableFeatures(blood.seurat, selection.method = "vst", nfeatures = 2000)
blood.seurat <- RunPCA(blood.seurat, npcs = 30)
blood.seurat <- FindNeighbors(object = blood.seurat)
blood.seurat <- FindClusters(object = blood.seurat, resolution=0.5) 
blood.seurat <- RunTSNE(object = blood.seurat, check_duplicates = FALSE)
blood.seurat <- RunUMAP(blood.seurat, reduction = "pca", dims = 1:30, 
                        n.neighbors = 30, 
                        min.dist = 2,
                        spread = 5
)
#DimPlot(blood.seurat, reduction = "tsne", group.by = "labels", label = TRUE, repel = TRUE) + NoLegend()
DimPlot(blood.seurat, reduction = "umap", group.by = "labels", label = FALSE, repel = TRUE) + NoLegend()
#+ xlim(-15, 15) + ylim(-15, 15)


bm.seurat <- ScaleData(bm.seurat)
bm.seurat <- FindVariableFeatures(bm.seurat, selection.method = "vst", nfeatures = 2000)
bm.seurat <- RunPCA(bm.seurat, npcs = 30)
bm.seurat <- FindNeighbors(object = bm.seurat)
bm.seurat <- FindClusters(object = bm.seurat, resolution=0.5) 
bm.seurat <- RunTSNE(object = bm.seurat, check_duplicates = FALSE)
bm.seurat <- RunUMAP(bm.seurat, reduction = "pca", dims = 1:30, 
                        n.neighbors = 15, 
                        min.dist = 0.9,
                        spread = 1
)

#p1 <- DimPlot(bm.seurat, reduction = "tsne", group.by = "labels", label = TRUE, repel = TRUE) + NoLegend()
DimPlot(bm.seurat, reduction = "umap", group.by = "labels", label = FALSE, repel = TRUE) + NoLegend() + xlim(-15, 15) + ylim(-15, 15)

gbm.seurat <- ScaleData(gbm.seurat)
gbm.seurat <- FindVariableFeatures(gbm.seurat, selection.method = "vst", nfeatures = 2000)
gbm.seurat <- RunPCA(gbm.seurat, npcs = 30)
gbm.seurat <- FindNeighbors(object = gbm.seurat)
gbm.seurat <- FindClusters(object = gbm.seurat, resolution=0.5) 
gbm.seurat <- RunTSNE(object = gbm.seurat, check_duplicates = FALSE)

gbm.seurat <- RunUMAP(gbm.seurat, reduction = "pca", dims = 1:30, 
                        n.neighbors = 15, 
                        min.dist = 0.6, 
                        spread = 1.8
)

#p1 <- DimPlot(gbm.seurat, reduction = "tsne", group.by = "labels", label = TRUE, repel = TRUE) + NoLegend()
DimPlot(gbm.seurat, reduction = "umap", group.by = "labels", label = FALSE, repel = TRUE) + NoLegend()  + xlim(-15, 15) + ylim(-15, 15)

tfb.seurat <- ScaleData(tfb.seurat)
tfb.seurat <- FindVariableFeatures(tfb.seurat, selection.method = "vst", nfeatures = 2000)
tfb.seurat <- RunPCA(tfb.seurat, npcs = 30)
tfb.seurat <- FindNeighbors(object = tfb.seurat)
tfb.seurat <- FindClusters(object = tfb.seurat, resolution=0.5) 
tfb.seurat <- RunTSNE(object = tfb.seurat, check_duplicates = FALSE)
tfb.seurat <- RunUMAP(tfb.seurat, reduction = "pca", dims = 1:30, 
                        n.neighbors = 15, 
                        min.dist = 0.6,
                        spread = 1
)

#DimPlot(tfb.seurat, reduction = "tsne", group.by = "labels", label = FALSE, repel = TRUE) + NoLegend() + xlim(-12, 12) + ylim(-12, 12)
DimPlot(tfb.seurat, reduction = "umap", group.by = "labels", label = FALSE, repel = TRUE) + NoLegend()+ xlim(-12, 12) + ylim(-12, 12)
#p1+p2


#Figure 4d, visualize selected genes #1

FeaturePlot(gbm.seurat, slot = "data", reduction = "umap", features = c("PTPRC", "CD34", "SPINK2", "GATA2", "CD14", "ITGAM", "TMEM119", "CD33"), 
            #max.cutoff=2, 
            pt.size = 0.7, 
            order = TRUE, 
            #cols = c("gray88", "orangered3")
)


#Supplementary Figure 5b, visualize selected genes #2

FeaturePlot(gbm.seurat, slot = "data", reduction = "umap", features = c("CD2", "CDH5", "ENG", "NT5E", "GFAP", "ALDH1L1", "NES", "SOX2", "MCAM"), 
            max.cutoff=, 
            pt.size = 0.7, 
            order = TRUE)


#####
#STEP4) integrate all samples using logtransform
#####

# integrate using lognormalized data

reference.list <- list(blood.seurat, bm.seurat, gbm.seurat)

features <- SelectIntegrationFeatures(reference.list)
anchors <- FindIntegrationAnchors(object.list = reference.list, dims = 1:50, normalization.method = "LogNormalize", anchor.features = features) #ok
integrated <- IntegrateData(anchorset = anchors, dims = 1:50, normalization.method = "LogNormalize") #ok
integrated <- ScaleData(integrated)
integrated <- RunPCA(integrated, npcs = 30, verbose = FALSE)
integrated <- FindNeighbors(object = integrated)
integrated <- FindClusters(object = integrated, resolution=0.5) 
integrated <- RunTSNE(object = integrated, check_duplicates = FALSE)
integrated <- RunUMAP(integrated, reduction = "pca", dims = 1:30, return.model = TRUE, 
                      min.dist = 0.7,
                      n.neighbors = 15,
                      spread = 1
)

# Figure 4f 

DimPlot(integrated, reduction = "umap", group.by = "Sample", label = TRUE, repel = TRUE)
DimPlot(integrated, reduction = "umap", group.by = "labels", label = FALSE, repel = TRUE)

# Supplementary Figure 5c, visualize markers for HSPC subsets on the integrated data.

#Markers derived from Pellin et al. https://doi.org/10.1038/s41467-019-10291-0
FeaturePlot(integrated, slot = "data", reduction = "umap", features = c("HLF", "CRHBP", "MPO","ELANE", "ITGA2B", "GATA1", "DNTT"), 
            #max.cutoff=1.3, 
            pt.size = 0.7, 
            order =TRUE, 
            cols = c("gray90", "blue2")
)

# Supplementary Figure 5c, visualize HSPC subsets for bone marrow and gbm samples on the integrated dataset

integrated.BM <- subset(integrated, subset = Sample == "Bone Marrow")
integrated.GBM <- subset(integrated, subset = Sample == "GBM") 

Idents(integrated.BM) <- "labels"
Idents(integrated.GBM) <- "labels"


bm_HSC <- WhichCells(integrated.BM, idents = c("HSC"))
bm_MPP <- WhichCells(integrated.BM, idents = c("MPP"))

gbm_HSC <- WhichCells(integrated.GBM, idents = c("HSC"))
gbm_MPP <- WhichCells(integrated.GBM, idents = c("MPP"))

d.hscmppp.bm <- DimPlot(integrated, label=F, group.by=  , cells.highlight= list(bm_HSC, bm_MPP), 
                        cols.highlight = , cols= "gray85", order = TRUE, pt.size = 1, sizes.highlight = 1)

d.hscmpp.gbm <- DimPlot(integrated, label=F, group.by=  , cells.highlight= list(gbm_HSC, gbm_MPP), 
                        cols.highlight = , cols= "gray85", order = TRUE, pt.size = 1, sizes.highlight = 1)

d.hscmppp.bm+d.hscmpp.gbm #highlight HSC/MPP on integrated dataset for bone marrow and glioblastoma samples

bm_GMP <- WhichCells(integrated.BM, idents = c("GMP"))
bm_MEP <- WhichCells(integrated.BM, idents = c("MEP"))
bm_CLP <- WhichCells(integrated.BM, idents = c("CLP"))

gbm_GMP <- WhichCells(integrated.GBM, idents = c("GMP"))
gbm_MEP <- WhichCells(integrated.GBM, idents = c("MEP"))
gbm_CLP <- WhichCells(integrated.GBM, idents = c("CLP"))

d.gmp.bm <- DimPlot(integrated, label=F, group.by=  , cells.highlight= bm_GMP, 
                    cols.highlight = , cols= "gray85", order = TRUE, pt.size = 1, sizes.highlight = 1)
d.gmp.gbm <- DimPlot(integrated, label=F, group.by=  , cells.highlight= gbm_GMP,
                     cols.highlight = , cols= "gray85", order = TRUE, pt.size = 1, sizes.highlight = 1)

d.gmp.bm+d.gmp.gbm


d.mep.bm <- DimPlot(integrated, label=F, group.by=  , cells.highlight= bm_MEP, 
                    cols.highlight = , cols= "gray85", order = TRUE, pt.size = 1, sizes.highlight = 1)
d.mep.gbm <- DimPlot(integrated, label=F, group.by=  , cells.highlight= gbm_MEP,
                     cols.highlight = , cols= "gray85", order = TRUE, pt.size = 1, sizes.highlight = 1)

d.mep.bm+d.mep.gbm


d.clp.bm <- DimPlot(integrated, label=F, group.by=  , cells.highlight= bm_CLP, 
                    cols.highlight = , cols= "gray85", order = TRUE, pt.size = 1, sizes.highlight = 1)
d.clp.gbm <- DimPlot(integrated, label=F, group.by=  , cells.highlight= gbm_CLP,
                     cols.highlight = , cols= "gray85", order = TRUE, pt.size = 1, sizes.highlight = 1)


d.clp.bm+d.clp.gbm


#####
#STEP5) Cell cycle analysis using logtransform integrated dataset. Append cell cycle data to metadata
#####

# Cell Cycle analysis

# A list of cell cycle markers, from Tirosh et al, 2015, is loaded with Seurat.  We can
# segregate this list into markers of G2/M phase and markers of S phase
s.genes <- cc.genes$s.genes
g2m.genes <- cc.genes$g2m.genes

cc.genes

#analyze cell cycle and append to meta.data

integrated <- CellCycleScoring(integrated, s.features = s.genes, g2m.features = g2m.genes, set.ident = TRUE)
m <- integrated@meta.data

#For suppl. Figure 5 (GBM only, analyze cell cycle and append to meta.data
gbm.seurat <- CellCycleScoring(gbm.seurat, s.features = s.genes, g2m.features = g2m.genes, set.ident = TRUE)
m.i4 <- gbm.seurat@meta.data

#append the cycling-non-cycling annotation for both integrated and gbm samples (done in excel)


#####
#STEP6) DGE using FindMarkers with MAST test
#####

#obtain scaled matrix for DGE
integrated <- ScaleData(integrated)

#identity for differential gene expression
Idents(integrated) <- "Sample"

#subset Seurat object to run DGE onto

integrated.sub <- subset(integrated, subset = labels == "MPP") # only MPP
integrated.sub <- subset(integrated, subset = labels == "HSC") # only HSC
integrated.sub <- subset(integrated, subset = labels == "GMP") # only GMP
integrated.sub <- subset(integrated, subset = labels == "MEP") # only MEP
integrated.sub <- subset(integrated, subset = labels == "CLP") # only CLP

#integrated.sub <- subset(integrated, subset = c(labels == "GMP" |  labels == "CMP")) # only "myeloid progenitors"
#integrated.sub <- subset(integrated, subset = c(labels == "MPP" |  labels == "HSC")) # only "early progenitors"

#DGE

DGE <- FindMarkers(integrated.sub,
                   assay = "integrated",
                   slot = "scale.data",
                   test.use = "MAST", 
                   ident.1="GBM",
                   ident.2="Blood",
                   #logfc.threshold = 0.25, #default
                   #max.cells.per.ident = 50, #optional downsampling... not done
                   #min.pct=0.1 #default
) 

#subset only p.adj <0.05
DGE.sig <- DGE[DGE$p_val_adj <0.05,]

#repeat for all subsets and comparisons and save data e.g:
#write.csv(DGE.sig, "DGE_CLP_Blood-GBM_MAST_default.csv")

#get commonly regulated genes between BM-GBM and Blood-GBM for all subsets analyzed

library(dplyr)

#load DGE data and inner join e.g:

#MPP
#DGE_MPP_Blood <- read.csv("DGE_MPP_Blood-GBM_MAST_default.csv")
#DGE_MPP_BM <- read.csv("DGE_MPP_BM-GBM_MAST_default.csv")
#DGE_MPP_joined <- inner_join(DGE_MPP_BM,DGE_MPP_Blood, by = "X")
#write.csv(DGE_MPP_joined, "DGE_MPP_joined_MAST_default.csv")

#HSC
#DGE_HSC_Blood <- read.csv("DGE_HSC_Blood-GBM_MAST_default.csv")
#DGE_HSC_BM <- read.csv("DGE_HSC_BM-GBM_MAST_default.csv")
#DGE_HSC_joined <- inner_join(DGE_HSC_BM,DGE_HSC_Blood, by = "X")
#write.csv(DGE_HSC_joined, "DGE_HSC_joined_MAST_default.csv")

#GMP
#DGE_GMP_Blood <- read.csv("DGE_GMP_Blood-GBM_MAST_default.csv")
#DGE_GMP_BM <- read.csv("DGE_GMP_BM-GBM_MAST_default.csv")
#DGE_GMP_joined <- inner_join(DGE_GMP_BM,DGE_GMP_Blood, by = "X")
#write.csv(DGE_GMP_joined, "DGE_GMP_joined_MAST_default.csv")

#MEP
#DGE_MEP_Blood <- read.csv("DGE_MEP_Blood-GBM_MAST_default.csv")
#DGE_MEP_BM <- read.csv("DGE_MEP_BM-GBM_MAST_default.csv")
#DGE_MEP_joined <- inner_join(DGE_MEP_BM,DGE_MEP_Blood, by = "X")
#write.csv(DGE_MEP_joined, "DGE_MEP_joined_MAST_default.csv")

#CLP
#DGE_CLP_Blood <- read.csv("DGE_CLP_Blood-GBM_MAST_default.csv")
#DGE_CLP_BM <- read.csv("DGE_CLP_BM-GBM_MAST_default.csv")
#DGE_CLP_joined <- inner_join(DGE_CLP_BM,DGE_CLP_Blood, by = "X")
#write.csv(DGE_CLP_joined, "DGE_CLP_joined_MAST_default.csv")
